# Supplementary material for: N-(2,3-Dimethyl­phen­yl)-2-nitro­benzene­sulfonamide
Source: Acta Crystallogr Sect E Struct Rep Online. 2012 Oct 20;68(Pt 11):o3188. doi: 10.1107/S1600536812042845 (PMC3515279; doi:10.1107/S1600536812042845)
Supplement: Supplementary file 1 [file e-68-o3188-sup1.cif]

##############################################################################
#                                                                            #
# This CIF contains the data in a paper accepted for publication in          #
# Acta Crystallographica Section E. It conforms to the requirements of       #
# Notes for Authors for Acta Crystallographica Section E, and has been       #
# peer reviewed under the auspices of the IUCr Commission on Journals.       #
#                                                                            #
# Full details of the Crystallographic Information File format               #
# are given in the paper "The Crystallographic Information File (CIF):       #
# a New Standard Archive File for Crystallography" by S. R. Hall, F. H.      #
# Allen and I. D. Brown [Acta Cryst. (1991), A47, 655-685].                  #
#                                                                            #
# The current version of the core CIF dictionary is obtainable from          #
# ftp://ftp.iucr.org/pub/cif_core.dic.                                       #
#                                                                            #
# Software is freely available for graphical display of the structure(s)     #
# in this CIF. For information consult the CIF software page                 #
# http://www.iucr.org/resources/cif/software.                                #
#                                                                            #
# This file may be used for bona fide research purposes within the           #
# scientific community so long as proper attribution is given to the journal # 
# article from which it was obtained.                                        #
#                                                                            #
##############################################################################
data_I
_audit_creation_method     SHELXL-97
_chemical_name_systematic
;
<i>N</i>-(2,3-Dimethylphenyl)-2-nitrobenzenesulfonamide
;
_chemical_name_common     ?
_chemical_formula_moiety     'C14 H14 N2 O4 S'
_chemical_formula_sum     'C14 H14 N2 O4 S'
_chemical_formula_iupac     'C14 H14 N2 O4 S'
_chemical_formula_weight     306.33
_chemical_melting_point     ?
_symmetry_cell_setting     triclinic
_symmetry_space_group_name_H-M     'P -1'
_symmetry_space_group_name_HALL     '-P 1'
loop_
    _symmetry_equiv_pos_as_xyz
    'x, y, z'
    '-x, -y, -z'
_cell_length_a     8.0248(9)
_cell_length_b     12.6330(10)
_cell_length_c     14.7110(10)
_cell_angle_alpha     88.205(9)
_cell_angle_beta     80.818(9)
_cell_angle_gamma     82.323(9)
_cell_volume     1459.0(2)
_cell_formula_units_Z     4
_cell_measurement_reflns_used     2511
_cell_measurement_theta_min     2.59
_cell_measurement_theta_max     27.80
_cell_measurement_temperature     293(2)
_exptl_crystal_description     prism
_exptl_crystal_colour     'light pink'
_exptl_crystal_size_max     0.44
_exptl_crystal_size_mid     0.40
_exptl_crystal_size_min     0.24
_exptl_crystal_density_diffrn     1.395
_exptl_crystal_density_meas     ?
_exptl_crystal_density_method     'not measured'
_exptl_crystal_F_000     640
_exptl_absorpt_coefficient_mu     0.239
_exptl_absorpt_correction_type     multi-scan
_exptl_absorpt_process_details
;
(CrysAlis RED; Oxford Diffraction, 2009)
;
_exptl_absorpt_correction_T_min     0.9022
_exptl_absorpt_correction_T_max     0.9449
_exptl_special_details     ?
_diffrn_ambient_temperature     293(2)
_diffrn_radiation_type     MoK\a
_diffrn_radiation_wavelength     0.71073
_diffrn_radiation_source     'fine-focus sealed tube'
_diffrn_radiation_monochromator     graphite
_diffrn_measurement_device_type
;
Oxford Diffraction Xcalibur diffractometer
with Sapphire CCD detector
;
_diffrn_measurement_method
;
Rotation method data acquisition using omega scans.
;
_diffrn_detector_area_resol_mean     ?
_diffrn_reflns_number     10389
_diffrn_reflns_av_R_equivalents     0.0184
_diffrn_reflns_av_sigmaI/netI     0.0445
_diffrn_reflns_theta_min     2.59
_diffrn_reflns_theta_max     26.37
_diffrn_reflns_theta_full     26.37
_diffrn_measured_fraction_theta_max     0.994
_diffrn_measured_fraction_theta_full     0.994
_diffrn_reflns_limit_h_min     -6
_diffrn_reflns_limit_h_max     10
_diffrn_reflns_limit_k_min     -15
_diffrn_reflns_limit_k_max     15
_diffrn_reflns_limit_l_min     -18
_diffrn_reflns_limit_l_max     18
_diffrn_standards_number     0
_diffrn_standards_interval_count     ?
_diffrn_standards_interval_time     ?
_diffrn_standards_decay_%     0
_refine_special_details
;
Refinement of <i>F</i>^2^ against ALL reflections. The weighted <i>R</i>-factor
<i>wR</i> and goodness of fit <i>S</i> are based on <i>F</i>^2^, conventional
<i>R</i>-factors <i>R</i> are based on <i>F</i>, with <i>F</i> set to zero for
negative <i>F</i>^2^. The threshold expression of <i>F</i>^2^ >
\s(<i>F</i>^2^) is used only for calculating <i>R</i>-factors(gt) <i>etc</i>.
and is not relevant to the choice of reflections for refinement.
<i>R</i>-factors based on <i>F</i>^2^ are statistically about twice as large
as those based on <i>F</i>, and <i>R</i>- factors based on ALL data will be
even larger.
;
_reflns_number_total     5936
_reflns_number_gt     3935
_reflns_threshold_expression     I>2\s(I)
_refine_ls_structure_factor_coef     Fsqd
_refine_ls_matrix_type     full
_refine_ls_R_factor_all     0.0998
_refine_ls_R_factor_gt     0.0623
_refine_ls_wR_factor_gt     0.1444
_refine_ls_wR_factor_ref     0.1638
_refine_ls_goodness_of_fit_ref     1.021
_refine_ls_restrained_S_all     1.027
_refine_ls_number_reflns     5936
_refine_ls_number_parameters     389
_refine_ls_number_restraints     18
_refine_ls_hydrogen_treatment     mixed
_refine_ls_weighting_scheme     calc
_refine_ls_weighting_details
         'calc w=1/[\s^2^(Fo^2^)+(0.0599P)^2^+1.4896P] where P=(Fo^2^+2Fc^2^)/3'
_atom_sites_solution_hydrogens     geom
_atom_sites_solution_primary     direct
_atom_sites_solution_secondary     difmap
_refine_ls_shift/su_max     0.007
_refine_ls_shift/su_mean     0.000
_refine_diff_density_max     0.729
_refine_diff_density_min     -0.324
_refine_ls_extinction_method     none
_refine_ls_extinction_coef     ?
loop_
    _atom_type_symbol
    _atom_type_description
    _atom_type_scat_dispersion_real
    _atom_type_scat_dispersion_imag
    _atom_type_scat_source
    'C' 'C' 0.0033 0.0016
                         'International Tables Vol C Tables 4.2.6.8 and 6.1.1.4'
    'H' 'H' 0.0000 0.0000
                         'International Tables Vol C Tables 4.2.6.8 and 6.1.1.4'
    'N' 'N' 0.0061 0.0033
                         'International Tables Vol C Tables 4.2.6.8 and 6.1.1.4'
    'O' 'O' 0.0106 0.0060
                         'International Tables Vol C Tables 4.2.6.8 and 6.1.1.4'
    'S' 'S' 0.1246 0.1234
                         'International Tables Vol C Tables 4.2.6.8 and 6.1.1.4'
_computing_data_collection
;
CrysAlis CCD (Oxford Diffraction, 2009)
;
_computing_cell_refinement
;
CrysAlis CCD (Oxford Diffraction, 2009)
;
_computing_data_reduction
;
CrysAlis RED (Oxford Diffraction, 2009)
;
_computing_structure_solution     'SHELXS97 (Sheldrick, 2008)'
_computing_structure_refinement     'SHELXL97 (Sheldrick, 2008)'
_computing_molecular_graphics     'PLATON (Spek, 2009)'
_computing_publication_material     'SHELXL97 (Sheldrick, 2008)'
loop_
    _atom_site_type_symbol
    _atom_site_label
    _atom_site_fract_x
    _atom_site_fract_y
    _atom_site_fract_z
    _atom_site_U_iso_or_equiv
    _atom_site_adp_type
    _atom_site_calc_flag
    _atom_site_refinement_flags
    _atom_site_occupancy
    _atom_site_symmetry_multiplicity
    _atom_site_disorder_assembly
    _atom_site_disorder_group
    S S1 0.59078(10) 0.35977(6) 0.38703(6) 0.0426(2) Uani d . 1 1 . .
    O O5 0.5488(3) 0.47186(18) 0.37132(17) 0.0537(6) Uani d . 1 1 . .
    O O6 0.5067(3) 0.2854(2) 0.34621(17) 0.0561(6) Uani d . 1 1 . .
    O O7 0.8170(3) 0.4954(2) 0.47995(19) 0.0637(7) Uani d . 1 1 . .
    O O8 0.9658(5) 0.5631(2) 0.3634(2) 0.0896(10) Uani d . 1 1 . .
    N N1 0.5588(4) 0.3406(2) 0.49664(19) 0.0454(7) Uani d D 1 1 . .
    H H1N 0.581(5) 0.391(2) 0.526(2) 0.055 Uiso d D 1 1 . .
    N N2 0.9020(4) 0.4890(2) 0.4036(2) 0.0523(7) Uani d . 1 1 . .
    C C1 0.8118(4) 0.3235(2) 0.3470(2) 0.0372(7) Uani d . 1 1 . .
    C C2 0.9393(4) 0.3844(2) 0.3586(2) 0.0399(7) Uani d . 1 1 . .
    C C3 1.1079(4) 0.3496(3) 0.3287(2) 0.0488(8) Uani d . 1 1 . .
    H H3 1.1912 0.3911 0.3378 0.059 Uiso calc R 1 1 . .
    C C4 1.1527(4) 0.2528(3) 0.2851(3) 0.0533(9) Uani d . 1 1 . .
    H H4 1.2668 0.2281 0.2654 0.064 Uiso calc R 1 1 . .
    C C5 1.0292(4) 0.1927(3) 0.2706(2) 0.0503(9) Uani d . 1 1 . .
    H H5 1.0599 0.1279 0.2402 0.060 Uiso calc R 1 1 . .
    C C6 0.8602(4) 0.2276(3) 0.3009(2) 0.0437(8) Uani d . 1 1 . .
    H H6 0.7776 0.1864 0.2904 0.052 Uiso calc R 1 1 . .
    C C7 0.5971(5) 0.2352(3) 0.5374(2) 0.0476(8) Uani d . 1 1 . .
    C C8 0.4693(5) 0.1718(3) 0.5629(2) 0.0523(9) Uani d . 1 1 . .
    C C9 0.5109(6) 0.0721(3) 0.6048(2) 0.0582(10) Uani d . 1 1 . .
    C C10 0.6782(7) 0.0421(3) 0.6172(3) 0.0748(13) Uani d . 1 1 . .
    H H10 0.7065 -0.0243 0.6438 0.090 Uiso calc R 1 1 . .
    C C11 0.8033(6) 0.1053(4) 0.5925(3) 0.0781(13) Uani d . 1 1 . .
    H H11 0.9138 0.0822 0.6028 0.094 Uiso calc R 1 1 . .
    C C12 0.7653(5) 0.2033(3) 0.5522(3) 0.0620(10) Uani d . 1 1 . .
    H H12 0.8491 0.2475 0.5351 0.074 Uiso calc R 1 1 . .
    C C13 0.2916(5) 0.2082(3) 0.5485(3) 0.0708(12) Uani d . 1 1 . .
    H H13A 0.2840 0.2797 0.5239 0.106 Uiso calc R 1 1 . .
    H H13B 0.2167 0.2069 0.6063 0.106 Uiso calc R 1 1 . .
    H H13C 0.2591 0.1615 0.5061 0.106 Uiso calc R 1 1 . .
    C C14 0.3784(7) 0.0013(3) 0.6390(3) 0.0865(15) Uani d . 1 1 . .
    H H14A 0.2969 0.0369 0.6869 0.130 Uiso calc R 1 1 . .
    H H14B 0.4316 -0.0640 0.6627 0.130 Uiso calc R 1 1 . .
    H H14C 0.3218 -0.0142 0.5892 0.130 Uiso calc R 1 1 . .
    S S2 0.02193(11) 0.85930(7) 0.11713(6) 0.0481(2) Uani d . 1 1 . .
    O O1 -0.0211(3) 0.97056(19) 0.13593(18) 0.0594(7) Uani d . 1 1 . .
    O O2 -0.0880(3) 0.7857(2) 0.15857(19) 0.0648(7) Uani d . 1 1 . .
    O O3 0.3080(3) 0.9908(2) 0.0211(2) 0.0657(7) Uani d . 1 1 . .
    O O4 0.3890(4) 1.0547(2) 0.1388(2) 0.0822(9) Uani d . 1 1 . .
    N N3 0.0419(4) 0.8477(2) 0.0069(2) 0.0509(7) Uani d DU 1 1 . .
    H H3N 0.091(4) 0.897(2) -0.022(2) 0.061 Uiso d D 1 1 . .
    N N4 0.3487(4) 0.9821(2) 0.0977(2) 0.0534(8) Uani d . 1 1 . .
    C C15 0.2213(4) 0.8163(3) 0.1527(2) 0.0434(8) Uani d . 1 1 . .
    C C16 0.3568(4) 0.8767(3) 0.1430(2) 0.0447(8) Uani d . 1 1 . .
    C C17 0.5065(5) 0.8400(3) 0.1742(3) 0.0572(10) Uani d . 1 1 . .
    H H17 0.5952 0.8815 0.1671 0.069 Uiso calc R 1 1 . .
    C C18 0.5242(5) 0.7411(3) 0.2163(3) 0.0650(11) Uani d . 1 1 . .
    H H18 0.6259 0.7152 0.2368 0.078 Uiso calc R 1 1 . .
    C C19 0.3936(6) 0.6811(3) 0.2282(3) 0.0643(11) Uani d . 1 1 . .
    H H19 0.4065 0.6146 0.2570 0.077 Uiso calc R 1 1 . .
    C C20 0.2406(5) 0.7184(3) 0.1975(2) 0.0543(9) Uani d . 1 1 . .
    H H20 0.1511 0.6774 0.2071 0.065 Uiso calc R 1 1 . .
    C C21 0.0992(6) 0.7447(3) -0.0398(3) 0.0652(8) Uani d U 1 1 . .
    C C22 -0.0109(7) 0.6796(3) -0.0580(3) 0.0756(10) Uani d U 1 1 . .
    C C23 0.0528(8) 0.5828(3) -0.1033(3) 0.0824(11) Uani d U 1 1 . .
    C C24 0.2297(9) 0.5572(4) -0.1317(3) 0.1028(14) Uani d U 1 1 . .
    H H24 0.2724 0.4932 -0.1617 0.123 Uiso calc R 1 1 . .
    C C25 0.3376(9) 0.6261(5) -0.1152(4) 0.1085(16) Uani d U 1 1 . .
    H H25 0.4535 0.6084 -0.1358 0.130 Uiso calc R 1 1 . .
    C C26 0.2839(7) 0.7197(4) -0.0697(3) 0.0804(10) Uani d U 1 1 . .
    H H26 0.3598 0.7654 -0.0583 0.096 Uiso calc R 1 1 . .
    C C27 -0.1925(7) 0.7109(4) -0.0284(3) 0.0878(12) Uani d U 1 1 . .
    H H27A -0.2364 0.6588 0.0146 0.132 Uiso calc R 1 1 . .
    H H27B -0.2505 0.7151 -0.0809 0.132 Uiso calc R 1 1 . .
    H H27C -0.2102 0.7794 0.0006 0.132 Uiso calc R 1 1 . .
    C C28 -0.0634(10) 0.5087(4) -0.1236(4) 0.124(2) Uani d . 1 1 . .
    H H28A -0.1409 0.5443 -0.1616 0.186 Uiso calc R 1 1 . .
    H H28B -0.1265 0.4858 -0.0670 0.186 Uiso calc R 1 1 . .
    H H28C 0.0015 0.4477 -0.1554 0.186 Uiso calc R 1 1 . .
loop_
    _atom_site_aniso_label
    _atom_site_aniso_U_11
    _atom_site_aniso_U_22
    _atom_site_aniso_U_33
    _atom_site_aniso_U_12
    _atom_site_aniso_U_13
    _atom_site_aniso_U_23
    S1 0.0351(4) 0.0445(5) 0.0468(5) 0.0025(3) -0.0089(3) 0.0013(4)
    O5 0.0494(14) 0.0469(14) 0.0596(16) 0.0113(11) -0.0094(11) 0.0082(11)
    O6 0.0397(13) 0.0690(16) 0.0628(16) -0.0087(12) -0.0150(11) -0.0083(13)
    O7 0.0597(16) 0.0675(18) 0.0631(18) -0.0091(13) -0.0023(14) -0.0225(14)
    O8 0.121(3) 0.0455(16) 0.096(2) -0.0205(17) 0.009(2) -0.0026(16)
    N1 0.0487(16) 0.0413(16) 0.0442(17) -0.0036(13) -0.0029(13) -0.0016(12)
    N2 0.0528(18) 0.0457(18) 0.059(2) -0.0038(14) -0.0128(16) -0.0060(15)
    C1 0.0358(16) 0.0378(17) 0.0368(17) 0.0033(13) -0.0091(13) 0.0014(13)
    C2 0.0436(18) 0.0376(17) 0.0385(18) -0.0004(14) -0.0108(14) -0.0010(13)
    C3 0.0368(18) 0.054(2) 0.058(2) -0.0060(15) -0.0127(16) -0.0012(17)
    C4 0.0373(19) 0.059(2) 0.060(2) 0.0084(16) -0.0090(16) -0.0070(18)
    C5 0.050(2) 0.044(2) 0.054(2) 0.0068(16) -0.0076(17) -0.0082(16)
    C6 0.0427(18) 0.0430(19) 0.0464(19) -0.0058(15) -0.0099(15) -0.0005(15)
    C7 0.060(2) 0.0387(18) 0.0400(19) -0.0022(16) 0.0001(16) -0.0016(14)
    C8 0.058(2) 0.048(2) 0.046(2) -0.0024(17) 0.0030(17) -0.0060(16)
    C9 0.084(3) 0.045(2) 0.042(2) -0.005(2) -0.0016(19) -0.0009(16)
    C10 0.102(4) 0.060(3) 0.056(3) 0.001(3) -0.003(2) 0.006(2)
    C11 0.072(3) 0.086(3) 0.070(3) 0.012(3) -0.015(2) 0.013(2)
    C12 0.066(3) 0.064(3) 0.051(2) 0.005(2) -0.0094(19) 0.0092(19)
    C13 0.062(3) 0.067(3) 0.082(3) -0.011(2) -0.006(2) -0.003(2)
    C14 0.123(4) 0.060(3) 0.075(3) -0.030(3) 0.001(3) 0.004(2)
    S2 0.0398(5) 0.0510(5) 0.0532(5) -0.0027(4) -0.0099(4) 0.0027(4)
    O1 0.0505(15) 0.0545(15) 0.0684(17) 0.0094(12) -0.0072(12) -0.0072(13)
    O2 0.0489(15) 0.0765(18) 0.0721(18) -0.0202(13) -0.0129(13) 0.0186(14)
    O3 0.0609(17) 0.0663(18) 0.0726(19) -0.0141(13) -0.0165(15) 0.0145(14)
    O4 0.096(2) 0.0583(18) 0.093(2) -0.0181(16) -0.0072(18) -0.0174(16)
    N3 0.0561(19) 0.0487(15) 0.0506(18) -0.0072(13) -0.0181(15) 0.0080(12)
    N4 0.0405(17) 0.0504(19) 0.066(2) -0.0044(14) 0.0013(15) -0.0054(16)
    C15 0.0411(18) 0.0443(19) 0.0436(19) 0.0023(15) -0.0087(14) -0.0044(15)
    C16 0.0402(18) 0.0479(19) 0.0440(19) 0.0029(15) -0.0058(14) -0.0096(15)
    C17 0.041(2) 0.065(2) 0.064(2) 0.0031(17) -0.0093(17) -0.017(2)
    C18 0.056(2) 0.077(3) 0.059(2) 0.014(2) -0.021(2) -0.009(2)
    C19 0.075(3) 0.056(2) 0.060(3) 0.012(2) -0.022(2) 0.0044(19)
    C20 0.060(2) 0.052(2) 0.051(2) -0.0042(18) -0.0131(18) 0.0023(17)
    C21 0.0985(19) 0.0527(17) 0.047(2) -0.0022(15) -0.0262(19) 0.0070(15)
    C22 0.1152(19) 0.056(2) 0.060(3) -0.0115(17) -0.027(2) 0.0067(16)
    C23 0.160(3) 0.0523(19) 0.038(2) -0.012(2) -0.030(2) 0.0094(15)
    C24 0.167(4) 0.073(3) 0.061(3) 0.011(2) -0.017(3) -0.002(2)
    C25 0.130(3) 0.100(4) 0.084(4) 0.018(2) -0.008(3) -0.019(3)
    C26 0.0994(19) 0.082(3) 0.056(3) 0.011(2) -0.019(2) 0.000(2)
    C27 0.1075(19) 0.092(3) 0.068(3) -0.023(2) -0.019(2) 0.019(2)
    C28 0.210(7) 0.094(4) 0.077(4) -0.045(4) -0.030(4) 0.016(3)
_geom_special_details
;
All e.s.d.'s (except the e.s.d. in the dihedral angle between two l.s. planes)
are estimated using the full covariance matrix. The cell e.s.d.'s are taken
into account individually in the estimation of e.s.d.'s in distances, angles
and torsion angles; correlations between e.s.d.'s in cell parameters are only
used when they are defined by crystal symmetry. An approximate (isotropic)
treatment of cell e.s.d.'s is used for estimating e.s.d.'s involving l.s.
planes.
;
loop_
    _geom_bond_atom_site_label_1
    _geom_bond_atom_site_label_2
    _geom_bond_site_symmetry_2
    _geom_bond_distance
    _geom_bond_publ_flag
    S1 O6 . 1.426(2) ?
    S1 O5 . 1.431(2) ?
    S1 N1 . 1.608(3) ?
    S1 C1 . 1.780(3) ?
    O7 N2 . 1.216(4) ?
    O8 N2 . 1.218(4) ?
    N1 C7 . 1.458(4) ?
    N1 H1N . 0.829(18) ?
    N2 C2 . 1.470(4) ?
    C1 C6 . 1.385(4) ?
    C1 C2 . 1.394(4) ?
    C2 C3 . 1.371(4) ?
    C3 C4 . 1.377(5) ?
    C3 H3 . 0.9300 ?
    C4 C5 . 1.373(5) ?
    C4 H4 . 0.9300 ?
    C5 C6 . 1.375(5) ?
    C5 H5 . 0.9300 ?
    C6 H6 . 0.9300 ?
    C7 C8 . 1.382(5) ?
    C7 C12 . 1.405(5) ?
    C8 C9 . 1.409(5) ?
    C8 C13 . 1.485(5) ?
    C9 C10 . 1.384(6) ?
    C9 C14 . 1.495(6) ?
    C10 C11 . 1.363(6) ?
    C10 H10 . 0.9300 ?
    C11 C12 . 1.374(5) ?
    C11 H11 . 0.9300 ?
    C12 H12 . 0.9300 ?
    C13 H13A . 0.9600 ?
    C13 H13B . 0.9600 ?
    C13 H13C . 0.9600 ?
    C14 H14A . 0.9600 ?
    C14 H14B . 0.9600 ?
    C14 H14C . 0.9600 ?
    S2 O2 . 1.424(3) ?
    S2 O1 . 1.427(2) ?
    S2 N3 . 1.613(3) ?
    S2 C15 . 1.774(3) ?
    O3 N4 . 1.220(4) ?
    O4 N4 . 1.219(4) ?
    N3 C21 . 1.474(5) ?
    N3 H3N . 0.846(18) ?
    N4 C16 . 1.469(4) ?
    C15 C20 . 1.385(5) ?
    C15 C16 . 1.396(5) ?
    C16 C17 . 1.372(5) ?
    C17 C18 . 1.377(5) ?
    C17 H17 . 0.9300 ?
    C18 C19 . 1.360(6) ?
    C18 H18 . 0.9300 ?
    C19 C20 . 1.394(5) ?
    C19 H19 . 0.9300 ?
    C20 H20 . 0.9300 ?
    C21 C22 . 1.346(6) ?
    C21 C26 . 1.472(7) ?
    C22 C23 . 1.406(6) ?
    C22 C27 . 1.457(7) ?
    C23 C24 . 1.411(8) ?
    C23 C28 . 1.475(7) ?
    C24 C25 . 1.360(8) ?
    C24 H24 . 0.9300 ?
    C25 C26 . 1.361(6) ?
    C25 H25 . 0.9300 ?
    C26 H26 . 0.9300 ?
    C27 H27A . 0.9600 ?
    C27 H27B . 0.9600 ?
    C27 H27C . 0.9600 ?
    C28 H28A . 0.9600 ?
    C28 H28B . 0.9600 ?
    C28 H28C . 0.9600 ?
loop_
    _geom_angle_atom_site_label_1
    _geom_angle_atom_site_label_2
    _geom_angle_atom_site_label_3
    _geom_angle_site_symmetry_1
    _geom_angle_site_symmetry_3
    _geom_angle
    _geom_angle_publ_flag
    O6 S1 O5 . . 119.75(15) ?
    O6 S1 N1 . . 107.92(16) ?
    O5 S1 N1 . . 106.93(14) ?
    O6 S1 C1 . . 105.38(14) ?
    O5 S1 C1 . . 108.58(15) ?
    N1 S1 C1 . . 107.78(15) ?
    C7 N1 S1 . . 121.6(2) ?
    C7 N1 H1N . . 114(3) ?
    S1 N1 H1N . . 113(3) ?
    O7 N2 O8 . . 124.1(3) ?
    O7 N2 C2 . . 118.5(3) ?
    O8 N2 C2 . . 117.3(3) ?
    C6 C1 C2 . . 117.7(3) ?
    C6 C1 S1 . . 117.5(2) ?
    C2 C1 S1 . . 124.8(2) ?
    C3 C2 C1 . . 121.6(3) ?
    C3 C2 N2 . . 116.0(3) ?
    C1 C2 N2 . . 122.4(3) ?
    C2 C3 C4 . . 119.4(3) ?
    C2 C3 H3 . . 120.3 ?
    C4 C3 H3 . . 120.3 ?
    C5 C4 C3 . . 120.1(3) ?
    C5 C4 H4 . . 120.0 ?
    C3 C4 H4 . . 120.0 ?
    C4 C5 C6 . . 120.4(3) ?
    C4 C5 H5 . . 119.8 ?
    C6 C5 H5 . . 119.8 ?
    C5 C6 C1 . . 120.8(3) ?
    C5 C6 H6 . . 119.6 ?
    C1 C6 H6 . . 119.6 ?
    C8 C7 C12 . . 122.1(3) ?
    C8 C7 N1 . . 120.2(3) ?
    C12 C7 N1 . . 117.6(3) ?
    C7 C8 C9 . . 118.3(4) ?
    C7 C8 C13 . . 121.3(3) ?
    C9 C8 C13 . . 120.4(4) ?
    C10 C9 C8 . . 118.2(4) ?
    C10 C9 C14 . . 120.1(4) ?
    C8 C9 C14 . . 121.6(4) ?
    C11 C10 C9 . . 123.2(4) ?
    C11 C10 H10 . . 118.4 ?
    C9 C10 H10 . . 118.4 ?
    C10 C11 C12 . . 119.6(4) ?
    C10 C11 H11 . . 120.2 ?
    C12 C11 H11 . . 120.2 ?
    C11 C12 C7 . . 118.6(4) ?
    C11 C12 H12 . . 120.7 ?
    C7 C12 H12 . . 120.7 ?
    C8 C13 H13A . . 109.5 ?
    C8 C13 H13B . . 109.5 ?
    H13A C13 H13B . . 109.5 ?
    C8 C13 H13C . . 109.5 ?
    H13A C13 H13C . . 109.5 ?
    H13B C13 H13C . . 109.5 ?
    C9 C14 H14A . . 109.5 ?
    C9 C14 H14B . . 109.5 ?
    H14A C14 H14B . . 109.5 ?
    C9 C14 H14C . . 109.5 ?
    H14A C14 H14C . . 109.5 ?
    H14B C14 H14C . . 109.5 ?
    O2 S2 O1 . . 119.82(16) ?
    O2 S2 N3 . . 107.96(17) ?
    O1 S2 N3 . . 106.38(16) ?
    O2 S2 C15 . . 105.30(16) ?
    O1 S2 C15 . . 108.09(15) ?
    N3 S2 C15 . . 108.98(16) ?
    C21 N3 S2 . . 122.4(2) ?
    C21 N3 H3N . . 111(3) ?
    S2 N3 H3N . . 112(3) ?
    O4 N4 O3 . . 124.5(3) ?
    O4 N4 C16 . . 116.9(3) ?
    O3 N4 C16 . . 118.5(3) ?
    C20 C15 C16 . . 117.8(3) ?
    C20 C15 S2 . . 117.6(3) ?
    C16 C15 S2 . . 124.5(3) ?
    C17 C16 C15 . . 121.7(3) ?
    C17 C16 N4 . . 116.2(3) ?
    C15 C16 N4 . . 122.1(3) ?
    C16 C17 C18 . . 119.4(4) ?
    C16 C17 H17 . . 120.3 ?
    C18 C17 H17 . . 120.3 ?
    C19 C18 C17 . . 120.3(4) ?
    C19 C18 H18 . . 119.8 ?
    C17 C18 H18 . . 119.8 ?
    C18 C19 C20 . . 120.6(4) ?
    C18 C19 H19 . . 119.7 ?
    C20 C19 H19 . . 119.7 ?
    C15 C20 C19 . . 120.2(4) ?
    C15 C20 H20 . . 119.9 ?
    C19 C20 H20 . . 119.9 ?
    C22 C21 C26 . . 121.8(4) ?
    C22 C21 N3 . . 122.2(4) ?
    C26 C21 N3 . . 115.9(4) ?
    C21 C22 C23 . . 119.1(5) ?
    C21 C22 C27 . . 118.8(4) ?
    C23 C22 C27 . . 122.0(5) ?
    C22 C23 C24 . . 119.7(5) ?
    C22 C23 C28 . . 120.8(6) ?
    C24 C23 C28 . . 119.4(5) ?
    C25 C24 C23 . . 119.9(5) ?
    C25 C24 H24 . . 120.0 ?
    C23 C24 H24 . . 120.0 ?
    C24 C25 C26 . . 123.0(6) ?
    C24 C25 H25 . . 118.5 ?
    C26 C25 H25 . . 118.5 ?
    C25 C26 C21 . . 116.3(5) ?
    C25 C26 H26 . . 121.8 ?
    C21 C26 H26 . . 121.8 ?
    C22 C27 H27A . . 109.5 ?
    C22 C27 H27B . . 109.5 ?
    H27A C27 H27B . . 109.5 ?
    C22 C27 H27C . . 109.5 ?
    H27A C27 H27C . . 109.5 ?
    H27B C27 H27C . . 109.5 ?
    C23 C28 H28A . . 109.5 ?
    C23 C28 H28B . . 109.5 ?
    H28A C28 H28B . . 109.5 ?
    C23 C28 H28C . . 109.5 ?
    H28A C28 H28C . . 109.5 ?
    H28B C28 H28C . . 109.5 ?
loop_
    _geom_torsion_atom_site_label_1
    _geom_torsion_atom_site_label_2
    _geom_torsion_atom_site_label_3
    _geom_torsion_atom_site_label_4
    _geom_torsion_site_symmetry_1
    _geom_torsion_site_symmetry_2
    _geom_torsion_site_symmetry_3
    _geom_torsion_site_symmetry_4
    _geom_torsion
    _geom_torsion_publ_flag
    O6 S1 N1 C7 . . . . 53.0(3) ?
    O5 S1 N1 C7 . . . . -177.0(3) ?
    C1 S1 N1 C7 . . . . -60.4(3) ?
    O6 S1 C1 C6 . . . . -10.1(3) ?
    O5 S1 C1 C6 . . . . -139.6(2) ?
    N1 S1 C1 C6 . . . . 104.9(3) ?
    O6 S1 C1 C2 . . . . 169.9(3) ?
    O5 S1 C1 C2 . . . . 40.5(3) ?
    N1 S1 C1 C2 . . . . -75.0(3) ?
    C6 C1 C2 C3 . . . . -2.3(5) ?
    S1 C1 C2 C3 . . . . 177.7(3) ?
    C6 C1 C2 N2 . . . . 177.9(3) ?
    S1 C1 C2 N2 . . . . -2.1(4) ?
    O7 N2 C2 C3 . . . . -126.1(3) ?
    O8 N2 C2 C3 . . . . 50.4(4) ?
    O7 N2 C2 C1 . . . . 53.8(4) ?
    O8 N2 C2 C1 . . . . -129.7(4) ?
    C1 C2 C3 C4 . . . . 0.7(5) ?
    N2 C2 C3 C4 . . . . -179.4(3) ?
    C2 C3 C4 C5 . . . . 1.0(5) ?
    C3 C4 C5 C6 . . . . -1.1(6) ?
    C4 C5 C6 C1 . . . . -0.4(5) ?
    C2 C1 C6 C5 . . . . 2.1(5) ?
    S1 C1 C6 C5 . . . . -177.9(3) ?
    S1 N1 C7 C8 . . . . -97.5(3) ?
    S1 N1 C7 C12 . . . . 84.6(4) ?
    C12 C7 C8 C9 . . . . -0.1(5) ?
    N1 C7 C8 C9 . . . . -177.9(3) ?
    C12 C7 C8 C13 . . . . 178.6(3) ?
    N1 C7 C8 C13 . . . . 0.8(5) ?
    C7 C8 C9 C10 . . . . -0.9(5) ?
    C13 C8 C9 C10 . . . . -179.6(4) ?
    C7 C8 C9 C14 . . . . 176.7(3) ?
    C13 C8 C9 C14 . . . . -2.0(6) ?
    C8 C9 C10 C11 . . . . 1.3(6) ?
    C14 C9 C10 C11 . . . . -176.3(4) ?
    C9 C10 C11 C12 . . . . -0.8(7) ?
    C10 C11 C12 C7 . . . . -0.2(6) ?
    C8 C7 C12 C11 . . . . 0.6(6) ?
    N1 C7 C12 C11 . . . . 178.5(3) ?
    O2 S2 N3 C21 . . . . -55.1(3) ?
    O1 S2 N3 C21 . . . . 175.1(3) ?
    C15 S2 N3 C21 . . . . 58.8(3) ?
    O2 S2 C15 C20 . . . . 9.5(3) ?
    O1 S2 C15 C20 . . . . 138.7(3) ?
    N3 S2 C15 C20 . . . . -106.1(3) ?
    O2 S2 C15 C16 . . . . -166.9(3) ?
    O1 S2 C15 C16 . . . . -37.7(3) ?
    N3 S2 C15 C16 . . . . 77.5(3) ?
    C20 C15 C16 C17 . . . . 1.8(5) ?
    S2 C15 C16 C17 . . . . 178.2(3) ?
    C20 C15 C16 N4 . . . . -179.2(3) ?
    S2 C15 C16 N4 . . . . -2.8(5) ?
    O4 N4 C16 C17 . . . . -50.8(4) ?
    O3 N4 C16 C17 . . . . 126.9(3) ?
    O4 N4 C16 C15 . . . . 130.2(3) ?
    O3 N4 C16 C15 . . . . -52.2(4) ?
    C15 C16 C17 C18 . . . . 0.0(5) ?
    N4 C16 C17 C18 . . . . -179.1(3) ?
    C16 C17 C18 C19 . . . . -1.1(6) ?
    C17 C18 C19 C20 . . . . 0.4(6) ?
    C16 C15 C20 C19 . . . . -2.4(5) ?
    S2 C15 C20 C19 . . . . -179.1(3) ?
    C18 C19 C20 C15 . . . . 1.4(6) ?
    S2 N3 C21 C22 . . . . 92.1(4) ?
    S2 N3 C21 C26 . . . . -90.9(4) ?
    C26 C21 C22 C23 . . . . 2.8(6) ?
    N3 C21 C22 C23 . . . . 179.6(3) ?
    C26 C21 C22 C27 . . . . -178.3(4) ?
    N3 C21 C22 C27 . . . . -1.6(6) ?
    C21 C22 C23 C24 . . . . -2.1(6) ?
    C27 C22 C23 C24 . . . . 179.1(4) ?
    C21 C22 C23 C28 . . . . 179.3(4) ?
    C27 C22 C23 C28 . . . . 0.5(6) ?
    C22 C23 C24 C25 . . . . 0.0(7) ?
    C28 C23 C24 C25 . . . . 178.6(5) ?
    C23 C24 C25 C26 . . . . 1.6(8) ?
    C24 C25 C26 C21 . . . . -0.9(8) ?
    C22 C21 C26 C25 . . . . -1.3(6) ?
    N3 C21 C26 C25 . . . . -178.3(4) ?
loop_
    _geom_hbond_atom_site_label_D
    _geom_hbond_atom_site_label_H
    _geom_hbond_atom_site_label_A
    _geom_hbond_site_symmetry_A
    _geom_hbond_distance_DH
    _geom_hbond_distance_HA
    _geom_hbond_distance_DA
    _geom_hbond_angle_DHA
    N1 H1N O5 2_666 0.829(18) 2.36(3) 3.056(4) 142(3)
    N1 H1N O7 . 0.829(18) 2.45(3) 3.011(4) 126(3)
    N3 H3N O3 . 0.846(18) 2.40(3) 3.012(4) 129(3)
    N3 H3N O1 2_575 0.846(18) 2.41(3) 3.070(4) 135(3)
loop_
    _iucr_refine_instructions_details
    TITL
    CNS15
    IN
    P-1
    CELL
    0.71073
    8.02480
    12.63300
    14.71100
    88.20500
    80.81800
    82.32300
    ZERR
    4
    0.00090
    0.00100
    0.00100
    0.00900
    0.00900
    0.00900
    LATT
    1
    SFAC
    C
    H
    N
    O
    S
    UNIT
    56
    56
    8
    16
    4
    PLAN
    30
    FMAP
    2
    SHEL
    15
    0.8
    SIZE
    0.44
    0.40
    0.24
    L.S.
    18
    DELU
    0.001
    0.001
    C21
    C22
    C21
    C26
    C22
    C23
    C23
    C24
    C24
    C25
    C25
    C26
    C22
    C27
    DELU
    0.001
    0.001
    N3
    C21
    MPLA
    6
    C1
    C2
    C3
    C4
    C5
    C6
    MPLA
    6
    C7
    C8
    C9
    C10
    C11
    C12
    MPLA
    6
    C15
    C16
    C17
    C18
    C19
    C20
    MPLA
    6
    C21
    C22
    C23
    C24
    C25
    C26
    BOND
    $H
    DFIX
    0.86
    0.02
    N1
    H1N
    N3
    H3N
    HTAB
    N1
    O5_$1
    HTAB
    N1
    O7
    HTAB
    N3
    O3
    HTAB
    N3
    O1_$2
    EQIV
    $1
    -X+1,
    -Y+1,
    -Z+1
    EQIV
    $2
    -X,
    -Y+2,
    -Z
    CONF
    ACTA
    FVAR
    4.35630
    WGHT
    0.05990
    1.48960
    S1
    5
    0.590780
    0.359776
    0.387029
    11.000000
    0.035090
    0.044520
    =
    0.046780
    0.001270
    -0.008880
    0.002450
    O5
    4
    0.548747
    0.471859
    0.371324
    11.000000
    0.049370
    0.046770
    =
    0.059590
    0.008170
    -0.009310
    0.011370
    O6
    4
    0.506756
    0.285361
    0.346202
    11.000000
    0.039680
    0.068850
    =
    0.062860
    -0.008270
    -0.015020
    -0.008590
    O7
    4
    0.817062
    0.495394
    0.479951
    11.000000
    0.059730
    0.067340
    =
    0.063070
    -0.022520
    -0.002280
    -0.008960
    O8
    4
    0.965820
    0.563059
    0.363364
    11.000000
    0.121330
    0.045550
    =
    0.096130
    -0.002620
    0.008940
    -0.020390
    N1
    3
    0.558794
    0.340610
    0.496625
    11.000000
    0.048710
    0.041290
    =
    0.044210
    -0.001560
    -0.002930
    -0.003640
    H1N
    2
    0.580304
    0.390479
    0.526105
    11.000000
    -1.200000
    N2
    3
    0.901958
    0.489035
    0.403640
    11.000000
    0.052930
    0.045680
    =
    0.059360
    -0.006010
    -0.012820
    -0.003790
    C1
    1
    0.811816
    0.323472
    0.346991
    11.000000
    0.035770
    0.037820
    =
    0.036800
    0.001370
    -0.009070
    0.003350
    C2
    1
    0.939335
    0.384370
    0.358643
    11.000000
    0.043580
    0.037660
    =
    0.038490
    -0.000920
    -0.010850
    -0.000420
    C3
    1
    1.107898
    0.349660
    0.328696
    11.000000
    0.036780
    0.053530
    =
    0.057950
    -0.001210
    -0.012690
    -0.005980
    AFIX
    43
    H3
    2
    1.191157
    0.391127
    0.337758
    11.000000
    -1.200000
    AFIX
    0
    C4
    1
    1.152746
    0.252805
    0.285067
    11.000000
    0.037360
    0.059830
    =
    0.059600
    -0.006920
    -0.008930
    0.008380
    AFIX
    43
    H4
    2
    1.266888
    0.228111
    0.265370
    11.000000
    -1.200000
    AFIX
    0
    C5
    1
    1.029151
    0.192645
    0.270611
    11.000000
    0.050070
    0.043600
    =
    0.054170
    -0.008170
    -0.007610
    0.006770
    AFIX
    43
    H5
    2
    1.059850
    0.127880
    0.240142
    11.000000
    -1.200000
    AFIX
    0
    C6
    1
    0.860246
    0.227618
    0.300931
    11.000000
    0.042610
    0.043110
    =
    0.046410
    -0.000500
    -0.009970
    -0.005820
    AFIX
    43
    H6
    2
    0.777581
    0.186434
    0.290387
    11.000000
    -1.200000
    AFIX
    0
    C7
    1
    0.597082
    0.235236
    0.537390
    11.000000
    0.060370
    0.038810
    =
    0.039950
    -0.001560
    0.000100
    -0.002200
    C8
    1
    0.469293
    0.171838
    0.562868
    11.000000
    0.058320
    0.048580
    =
    0.045520
    -0.005990
    0.003030
    -0.002410
    C9
    1
    0.510915
    0.072085
    0.604837
    11.000000
    0.084220
    0.044970
    =
    0.041610
    -0.000870
    -0.001550
    -0.004620
    C10
    1
    0.678167
    0.042118
    0.617254
    11.000000
    0.102100
    0.059530
    =
    0.055900
    0.005920
    -0.002710
    0.001320
    AFIX
    43
    H10
    2
    0.706493
    -0.024309
    0.643773
    11.000000
    -1.200000
    AFIX
    0
    C11
    1
    0.803295
    0.105283
    0.592483
    11.000000
    0.071870
    0.086550
    =
    0.070050
    0.012720
    -0.014960
    0.012290
    AFIX
    43
    H11
    2
    0.913760
    0.082205
    0.602793
    11.000000
    -1.200000
    AFIX
    0
    C12
    1
    0.765277
    0.203275
    0.552183
    11.000000
    0.066280
    0.064260
    =
    0.051090
    0.009320
    -0.009360
    0.005330
    AFIX
    43
    H12
    2
    0.849047
    0.247495
    0.535065
    11.000000
    -1.200000
    AFIX
    0
    C13
    1
    0.291575
    0.208160
    0.548503
    11.000000
    0.062220
    0.066980
    =
    0.081950
    -0.002460
    -0.005860
    -0.010630
    AFIX
    137
    H13A
    2
    0.283925
    0.279688
    0.524044
    11.000000
    -1.500000
    H13B
    2
    0.216696
    0.206706
    0.606225
    11.000000
    -1.500000
    H13C
    2
    0.259196
    0.161572
    0.505951
    11.000000
    -1.500000
    AFIX
    0
    C14
    1
    0.378427
    0.001351
    0.638994
    11.000000
    0.123440
    0.060350
    =
    0.074840
    0.003510
    0.000620
    -0.029940
    AFIX
    137
    H14A
    2
    0.297077
    0.036802
    0.687085
    11.000000
    -1.500000
    H14B
    2
    0.431628
    -0.064107
    0.662594
    11.000000
    -1.500000
    H14C
    2
    0.321530
    -0.014048
    0.589229
    11.000000
    -1.500000
    AFIX
    0
    S2
    5
    0.021924
    0.859303
    0.117129
    11.000000
    0.039810
    0.051040
    =
    0.053220
    0.002650
    -0.009940
    -0.002710
    O1
    4
    -0.021124
    0.970572
    0.135941
    11.000000
    0.050620
    0.054430
    =
    0.068250
    -0.007270
    -0.007230
    0.009450
    O2
    4
    -0.087997
    0.785682
    0.158563
    11.000000
    0.048750
    0.076570
    =
    0.072180
    0.018560
    -0.012850
    -0.020200
    O3
    4
    0.308028
    0.990826
    0.021067
    11.000000
    0.060850
    0.066130
    =
    0.072560
    0.014460
    -0.016530
    -0.014020
    O4
    4
    0.389001
    1.054665
    0.138785
    11.000000
    0.095530
    0.058280
    =
    0.093210
    -0.017300
    -0.007160
    -0.017940
    N3
    3
    0.041893
    0.847752
    0.006930
    11.000000
    0.057350
    0.043960
    =
    0.050740
    0.004780
    -0.017590
    -0.005420
    H3N
    2
    0.089650
    0.898816
    -0.020431
    11.000000
    -1.200000
    N4
    3
    0.348661
    0.982156
    0.097679
    11.000000
    0.040510
    0.050380
    =
    0.065870
    -0.005470
    0.001250
    -0.004450
    C15
    1
    0.221346
    0.816304
    0.152664
    11.000000
    0.041100
    0.044250
    =
    0.043520
    -0.004430
    -0.008610
    0.002220
    C16
    1
    0.356813
    0.876701
    0.142995
    11.000000
    0.040070
    0.048040
    =
    0.043900
    -0.009450
    -0.005730
    0.002840
    C17
    1
    0.506504
    0.840018
    0.174231
    11.000000
    0.041620
    0.064370
    =
    0.064300
    -0.017090
    -0.009310
    0.003080
    AFIX
    43
    H17
    2
    0.595172
    0.881542
    0.167052
    11.000000
    -1.200000
    AFIX
    0
    C18
    1
    0.524172
    0.741079
    0.216329
    11.000000
    0.056410
    0.077460
    =
    0.059340
    -0.009220
    -0.021110
    0.014260
    AFIX
    43
    H18
    2
    0.625932
    0.715195
    0.236758
    11.000000
    -1.200000
    AFIX
    0
    C19
    1
    0.393559
    0.681084
    0.228160
    11.000000
    0.074680
    0.055860
    =
    0.059910
    0.004410
    -0.021690
    0.011990
    AFIX
    43
    H19
    2
    0.406433
    0.614575
    0.256985
    11.000000
    -1.200000
    AFIX
    0
    C20
    1
    0.240584
    0.718389
    0.197467
    11.000000
    0.060260
    0.052180
    =
    0.050870
    0.002360
    -0.013180
    -0.004160
    AFIX
    43
    H20
    2
    0.151161
    0.677432
    0.207092
    11.000000
    -1.200000
    AFIX
    0
    C21
    1
    0.099328
    0.744668
    -0.039813
    11.000000
    0.096410
    0.058220
    =
    0.046800
    0.010830
    -0.027330
    -0.005770
    C22
    1
    -0.011172
    0.679751
    -0.057894
    11.000000
    0.112220
    0.057110
    =
    0.060540
    0.007400
    -0.027320
    -0.011990
    C23
    1
    0.052818
    0.582782
    -0.103344
    11.000000
    0.160220
    0.054640
    =
    0.037580
    0.010500
    -0.028800
    -0.009810
    C24
    1
    0.229514
    0.557294
    -0.131641
    11.000000
    0.166370
    0.072230
    =
    0.061140
    -0.002480
    -0.017520
    0.010250
    AFIX
    43
    H24
    2
    0.272218
    0.493347
    -0.161639
    11.000000
    -1.200000
    AFIX
    0
    C25
    1
    0.337642
    0.626052
    -0.115150
    11.000000
    0.134380
    0.099850
    =
    0.083480
    -0.017770
    -0.009990
    0.015490
    AFIX
    43
    H25
    2
    0.453451
    0.608271
    -0.135814
    11.000000
    -1.200000
    AFIX
    0
    C26
    1
    0.284069
    0.719880
    -0.069706
    11.000000
    0.097860
    0.082590
    =
    0.056240
    0.000660
    -0.019070
    0.008760
    AFIX
    43
    H26
    2
    0.359903
    0.765592
    -0.058254
    11.000000
    -1.200000
    AFIX
    0
    C27
    1
    -0.192497
    0.710853
    -0.028363
    11.000000
    0.104470
    0.091920
    =
    0.068210
    0.018520
    -0.019470
    -0.024180
    AFIX
    137
    H27A
    2
    -0.235806
    0.659695
    0.015765
    11.000000
    -1.500000
    H27B
    2
    -0.250829
    0.713278
    -0.080662
    11.000000
    -1.500000
    H27C
    2
    -0.210506
    0.780107
    -0.000707
    11.000000
    -1.500000
    AFIX
    0
    C28
    1
    -0.063565
    0.508548
    -0.123609
    11.000000
    0.210660
    0.094060
    =
    0.077090
    0.015430
    -0.031090
    -0.046100
    AFIX
    137
    H28A
    2
    -0.140932
    0.544103
    -0.161680
    11.000000
    -1.500000
    H28B
    2
    -0.126770
    0.485818
    -0.067034
    11.000000
    -1.500000
    H28C
    2
    0.001352
    0.447467
    -0.155285
    11.000000
    -1.500000
    HKLF
    4
    REM
    CNS15
    IN
    P-1
    REM
    R1
    0.0622
    FOR
    3935
    FO
    >
    4SIG(FO)
    AND
    0.0995
    FOR
    ALL
    5936
    DATA
    REM
    389
    PARAMETERS
    REFINED
    USING
    17
    RESTRAINTS
    REM
    HIGHEST
    DIFFERENCE
    PEAK
    0.695,
    DEEPEST
    HOLE
    -0.315,
    1-SIGMA
    LEVEL
    0.053
data_global
_journal_date_recd_electronic     2012-10-11
_journal_date_accepted     2012-10-13
_journal_name_full     'Acta Crystallographica, Section E'
_journal_year     2012
_journal_volume     68
_journal_issue     11
_journal_page_first     o3188
_journal_page_last     o3188
_journal_paper_category     QO
_journal_paper_doi     10.1107/S1600536812042845
_journal_coeditor_code     SJ5271
_publ_contact_author_name     'Prof. B. Thimme Gowda'
_publ_contact_author_address
;
  Department of Chemistry
  Mangalore University
  Mangalagangotri-574 199
  Mangalore, INDIA
;
_publ_contact_author_email     gowdabt@yahoo.com
_publ_contact_author_fax     '91 824 2287367'
_publ_contact_author_phone     '91 824 2287262'
_publ_section_title
;
<i>N</i>-(2,3-Dimethylphenyl)-2-nitrobenzenesulfonamide
;
loop_
    _publ_author_name
    _publ_author_address
    'U. Chaithanya'
; Department of Chemistry
  Mangalore University
  Mangalagangotri 574 199
  Mangalore, India
;
    'Sabine Foro'
; Institute of Materials Science
  Darmstadt University of Technology
  Petersenstrasse 23
  D-64287, Darmstadt, Germany
;
    'B. Thimme Gowda'
; Department of Chemistry
  Mangalore University
  Mangalagangotri 574 199
  Mangalore, India
;
