# Supplementary material for: N-(2,3-Dimethyl­phen­yl)-2-nitro­benzene­sulfonamide
Source: Acta Crystallogr Sect E Struct Rep Online. 2012 Oct 20;68(Pt 11):o3188. doi: 10.1107/S1600536812042845 (PMC3515279; doi:10.1107/S1600536812042845)
Supplement: Supplementary file 2 [file e-68-o3188-Isup2.hkl]

# 
# h,k,l, Fc-squared, Fo-squared, sigma(Fo-squared) and status flag 
# 
data_I
_shelx_title ' CNS15 IN P-1' 
_shelx_refln_list_code          4 
_shelx_F_calc_maximum      139.56 
_exptl_crystal_F_000       640.00 
_reflns_d_resolution_high  0.8000 
 
loop_ 
 _symmetry_equiv_pos_as_xyz 
 'x, y, z' 
 '-x, -y, -z' 
 
_cell_length_a     8.0248 
_cell_length_b    12.6330 
_cell_length_c    14.7110 
_cell_angle_alpha  88.205 
_cell_angle_beta   80.818 
_cell_angle_gamma  82.323 
 
_shelx_F_squared_multiplier     1.000 
 
loop_ 
 _refln_index_h 
 _refln_index_k 
 _refln_index_l 
 _refln_F_squared_calc 
 _refln_F_squared_meas 
 _refln_F_squared_sigma 
 _refln_observed_status 
   1   0   0      310.55      305.47      6.14 o 
   2   0   0     5467.25     5247.17     17.00 o 
   3   0   0      281.03      227.91      3.69 o 
   4   0   0      280.98      259.94      4.50 o 
   5   0   0      384.17      400.50      7.74 o 
   6   0   0       23.84       38.65      7.63 o 
   7   0   0        1.40        2.82      6.75 o 
   8   0   0        7.10       10.76      8.51 o 
   9   0   0        0.53        5.22      8.52 o 
  -9   1   0        9.18       20.30      9.28 o 
  -8   1   0        1.05        3.37      7.07 o 
  -7   1   0        2.86        9.00      6.54 o 
  -6   1   0       21.70       19.27      6.76 o 
  -5   1   0      212.95      163.73     10.23 o 
  -4   1   0     1019.46     1081.75      9.23 o 
  -3   1   0     1247.93     1386.89     11.24 o 
  -2   1   0      536.99      643.16      5.32 o 
  -1   1   0    10396.32     9994.02     23.06 o 
   1   1   0     1471.15     1590.60     12.97 o 
   2   1   0     2138.94     2036.60     25.27 o 
   3   1   0     5367.81     5610.68    107.56 o 
   4   1   0        3.81       12.94      1.65 o 
   5   1   0       78.09       57.72      3.67 o 
   6   1   0     1684.11     1525.45     32.42 o 
   7   1   0       37.87       33.02      7.44 o 
   8   1   0      258.90      242.79     17.33 o 
   9   1   0        2.25        7.15      9.81 o 
  -9   2   0       39.78       45.00     10.27 o 
  -8   2   0        3.75       19.15      7.90 o 
  -7   2   0       93.95      113.03     11.25 o 
  -6   2   0       12.55       14.34      6.16 o 
  -5   2   0      110.72      107.05      5.30 o 
  -4   2   0     1506.02     1482.37     15.63 o 
  -3   2   0     5547.56     5745.30     25.22 o 
  -2   2   0     2350.82     2195.59     10.23 o 
  -1   2   0      333.50      272.17      3.50 o 
   0   2   0     1544.11     1622.73     19.95 o 
   1   2   0      355.69      336.79      7.45 o 
   2   2   0     3512.20     3379.84     20.19 o 
   3   2   0      208.01      217.98      6.03 o 
   4   2   0      133.66      140.42      5.64 o 
   5   2   0       30.56       28.85      3.89 o 
   6   2   0      285.36      278.59     10.62 o 
   7   2   0       68.34       69.93      9.99 o 
   8   2   0       88.19       95.31     12.51 o 
   9   2   0      197.63      187.04     16.93 o 
  -9   3   0        7.69       -1.48     11.72 o 
  -8   3   0       32.28       32.63      5.93 o 
  -7   3   0       20.54       15.74      5.27 o 
  -6   3   0      105.15       84.28      6.78 o 
  -5   3   0        0.24        2.35      2.53 o 
  -4   3   0     1119.91     1232.43     12.95 o 
  -3   3   0       11.89        4.72      1.72 o 
  -2   3   0      248.16      262.78      3.96 o 
  -1   3   0    11771.21    10500.56     41.57 o 
   0   3   0       47.77       51.85      2.19 o 
   1   3   0     3436.66     3512.94     23.58 o 
   2   3   0      765.23      786.19      9.93 o 
   3   3   0     1536.76     1323.89     25.14 o 
   4   3   0      747.40      719.44     30.27 o 
   5   3   0      115.82      132.00      6.52 o 
   6   3   0       34.99       21.87     11.88 o 
   7   3   0      189.33      197.39     14.79 o 
   8   3   0        1.27       -0.53      7.98 o 
   9   3   0       14.27       18.82     10.14 o 
  -9   4   0       29.06       19.17      8.85 o 
  -8   4   0        0.17       -6.10      7.55 o 
  -7   4   0        9.62        9.17      5.30 o 
  -6   4   0      163.91      158.84      8.96 o 
  -5   4   0      469.84      445.32      9.58 o 
  -4   4   0       20.36       12.64      2.30 o 
  -3   4   0      664.83      595.05      7.10 o 
  -2   4   0      387.11      414.06      4.88 o 
  -1   4   0      102.78      151.97      3.47 o 
   0   4   0     1760.71     2022.30     15.17 o 
   1   4   0       25.98       14.41      3.36 o 
   2   4   0     4773.38     4689.16     23.29 o 
   3   4   0      264.02      230.34      6.83 o 
   4   4   0       36.59       33.75      3.72 o 
   5   4   0      718.81      760.92     21.83 o 
   6   4   0        1.62       21.46      5.28 o 
   7   4   0        8.43       11.82      4.41 o 
   8   4   0        1.17       -0.54      8.07 o 
   9   4   0       16.80       13.26      8.34 o 
  -8   5   0      170.02      184.82     17.33 o 
  -7   5   0       36.10       22.45      8.85 o 
  -6   5   0      175.88      166.09     14.41 o 
  -5   5   0       54.55       49.96      4.98 o 
  -4   5   0       54.10       40.80      3.08 o 
  -3   5   0     3341.80     3284.89     25.54 o 
  -2   5   0      208.86      161.96      2.83 o 
  -1   5   0      235.33      379.07      4.93 o 
   0   5   0       55.30       61.88      2.19 o 
   1   5   0       43.66       15.14      2.37 o 
   2   5   0       28.61       26.15      2.63 o 
   3   5   0       95.93      113.71      5.39 o 
   4   5   0       22.12       18.11      3.27 o 
   5   5   0      353.68      370.04     10.95 o 
   6   5   0      931.49      952.79     20.56 o 
   7   5   0        8.77       10.27      4.84 o 
   8   5   0      260.42      229.59     16.82 o 
   9   5   0        0.84       -8.71      8.71 o 
  -8   6   0        7.11       18.18      9.68 o 
  -7   6   0      122.81      128.49     14.36 o 
  -6   6   0        6.61       10.46      7.75 o 
  -5   6   0      477.29      484.87     13.79 o 
  -4   6   0      288.34      275.98      7.89 o 
  -3   6   0      198.00      195.09      5.03 o 
  -2   6   0      998.85      882.86      6.82 o 
  -1   6   0        1.83        1.57      1.45 o 
   0   6   0     2377.84     2396.22     14.88 o 
   1   6   0       39.00       72.62      3.42 o 
   2   6   0       51.72       57.74      3.81 o 
   3   6   0      173.40      139.89      5.99 o 
   4   6   0       75.94       71.51      5.11 o 
   5   6   0       10.78        9.29      4.08 o 
   6   6   0        0.22        2.19      3.90 o 
   7   6   0       17.64       12.20      6.86 o 
   8   6   0        1.35        3.84      4.17 o 
   9   6   0        6.85       -6.19      6.19 o 
  -8   7   0       75.06       53.73     11.39 o 
  -7   7   0       38.89       49.53     11.56 o 
  -6   7   0      581.11      590.90     26.55 o 
  -5   7   0        0.55        3.39      4.76 o 
  -4   7   0     1632.66     1625.14     30.42 o 
  -3   7   0     1053.69      976.31     18.08 o 
  -2   7   0      165.23      171.45      8.07 o 
  -1   7   0      167.08      150.14      3.80 o 
   0   7   0        7.11        7.99      2.76 o 
   1   7   0      531.26      637.25      9.91 o 
   2   7   0        7.53        6.50      2.47 o 
   3   7   0      111.82      103.58      5.14 o 
   4   7   0      370.50      363.45     15.87 o 
   5   7   0       17.20       20.12      8.32 o 
   6   7   0      341.22      342.24     12.07 o 
   7   7   0        6.16        3.46      4.67 o 
   8   7   0        1.78       -2.11      7.49 o 
   9   7   0        2.58       -7.11      7.11 o 
  -7   8   0        7.66        9.59      8.83 o 
  -6   8   0       14.59       13.89      8.90 o 
  -5   8   0        7.39        6.28      5.84 o 
  -4   8   0     2029.58     2059.00     30.80 o 
  -3   8   0      335.52      348.64     12.11 o 
  -2   8   0       58.47       61.44      6.10 o 
  -1   8   0       19.12       24.27      2.88 o 
   0   8   0      399.75      411.16     10.87 o 
   1   8   0        0.52        2.15      2.71 o 
   2   8   0      326.40      328.02     12.47 o 
   3   8   0        0.90        8.68      3.33 o 
   4   8   0      241.98      229.80     13.05 o 
   5   8   0       20.49       16.14      4.03 o 
   6   8   0        7.90       13.87      4.74 o 
   7   8   0       65.70       69.36     11.88 o 
   8   8   0        5.26       -0.98      7.49 o 
   9   8   0        7.60       -7.53      7.53 o 
  -7   9   0        5.58       38.55     11.89 o 
  -6   9   0       26.40       34.72      9.90 o 
  -5   9   0        0.55        3.74      5.28 o 
  -4   9   0      231.91      235.12     11.52 o 
  -3   9   0      225.34      229.99     14.78 o 
  -2   9   0       62.77       82.78      7.33 o 
  -1   9   0       81.34       75.01      6.49 o 
   0   9   0        0.83        1.46      2.73 o 
   1   9   0      250.51      199.62      6.84 o 
   2   9   0      491.53      492.77     10.26 o 
   3   9   0     1101.96     1171.03     14.34 o 
   4   9   0       38.80       23.55      4.39 o 
   5   9   0       93.32      110.62     11.42 o 
   6   9   0        5.72       11.60      5.48 o 
   7   9   0       73.13       68.85      6.86 o 
   8   9   0       29.79       47.86      8.55 o 
  -6  10   0        1.24       -3.01      5.50 o 
  -5  10   0        4.97       -1.23      5.35 o 
  -4  10   0        7.96       13.79      7.49 o 
  -3  10   0        2.47        8.61      6.26 o 
  -2  10   0      295.22      371.29     13.72 o 
  -1  10   0       12.05        5.67      4.29 o 
   0  10   0      140.57      129.52      6.09 o 
   1  10   0       36.31       41.66      4.26 o 
   2  10   0      652.13      638.16     12.48 o 
   3  10   0       42.34       51.62      5.78 o 
   4  10   0        0.02       -2.04      6.10 o 
   5  10   0      331.66      318.14     12.10 o 
   6  10   0        8.15        1.45      6.60 o 
   7  10   0        6.99       -3.40      5.99 o 
   8  10   0        2.17       16.56      8.13 o 
  -6  11   0       12.75        3.66      5.62 o 
  -5  11   0        1.24       -2.55      8.43 o 
  -4  11   0        0.90       -0.49      6.43 o 
  -3  11   0       24.82       28.09      8.08 o 
  -2  11   0       10.06       10.19      5.08 o 
  -1  11   0      588.59      623.27     17.58 o 
   0  11   0        3.68        5.24      4.35 o 
   1  11   0      241.96      288.22      9.20 o 
   2  11   0       69.92       83.19      6.61 o 
   3  11   0       94.78       89.70      6.22 o 
   4  11   0        0.42       -2.30      6.44 o 
   5  11   0       54.72       49.26     10.57 o 
   6  11   0       66.41       67.52     10.88 o 
   7  11   0        3.55       -7.26      7.26 o 
  -5  12   0        0.00       -8.18      8.18 o 
  -4  12   0       13.13       -1.60      7.29 o 
  -3  12   0        5.77        1.56      7.63 o 
  -2  12   0      166.68      201.59     11.90 o 
  -1  12   0        7.60        2.40      5.18 o 
   0  12   0        0.12        1.43      4.66 o 
   1  12   0       10.95       10.68      4.07 o 
   2  12   0      123.93      122.72      7.38 o 
   3  12   0      207.52      190.65      9.73 o 
   4  12   0       71.01       74.31     10.80 o 
   5  12   0       30.15       34.22      9.44 o 
   6  12   0        0.40       -7.53      7.53 o 
   7  12   0       38.26       46.55     10.46 o 
  -4  13   0        0.09       -2.97      8.54 o 
  -3  13   0        3.30        1.25      7.93 o 
  -2  13   0        0.31        0.35      5.30 o 
  -1  13   0        4.45        4.59      5.99 o 
   0  13   0        7.93        6.20      5.40 o 
   1  13   0        1.39        6.36      5.57 o 
   2  13   0       54.51       48.68      6.52 o 
   3  13   0        0.19       -3.95      4.47 o 
   4  13   0       10.65       12.53      7.61 o 
   5  13   0       19.51       20.85      8.36 o 
   6  13   0        3.00        9.18      7.94 o 
  -3  14   0        3.19       -8.31      9.09 o 
  -2  14   0       23.51       27.91     14.61 o 
  -1  14   0        0.67        3.06      6.87 o 
   0  14   0       69.11       91.04     16.36 o 
   1  14   0        2.94        5.72      5.19 o 
   2  14   0        6.94        9.41      4.90 o 
   3  14   0       35.52       34.84      6.27 o 
   4  14   0        3.94       -2.07      6.63 o 
   5  14   0        2.29        8.30      7.66 o 
  -1  15   0        0.49        5.65      5.89 o 
   0  15   0        0.00       -1.22      4.63 o 
   1  15   0        6.36       14.43      8.77 o 
   2  15   0        6.95        7.11      7.06 o 
   3  15   0       35.12       55.89     10.33 o 
   4  15   0        6.89       12.97      9.25 o 
  -4 -15   1        1.47        6.62      8.08 o 
  -3 -15   1        4.71       12.28      7.42 o 
  -2 -15   1        8.20        1.68      7.82 o 
  -1 -15   1        1.16       -3.92      6.27 o 
   0 -15   1       15.73        2.74     18.06 o 
   1 -15   1       26.73       38.89      7.60 o 
  -5 -14   1        6.34        8.01      6.74 o 
  -4 -14   1       21.56       29.88      7.89 o 
  -3 -14   1        1.34       19.53      7.71 o 
  -2 -14   1        2.12        8.35      3.90 o 
  -1 -14   1        6.15       11.44      5.06 o 
   0 -14   1        9.21        6.19      5.49 o 
   1 -14   1       22.70       21.53      6.70 o 
   2 -14   1       37.73       34.69     12.49 o 
   3 -14   1       13.89       20.43     10.25 o 
  -6 -13   1        2.53       14.51      8.38 o 
  -5 -13   1        0.69        2.75      7.06 o 
  -4 -13   1        3.95        0.95      7.57 o 
  -3 -13   1       38.43       29.26      7.95 o 
  -2 -13   1       33.40       35.78      4.86 o 
  -1 -13   1      120.81      126.42     10.20 o 
   0 -13   1       17.66       23.60      6.14 o 
   1 -13   1      199.92      172.09     12.92 o 
   2 -13   1       68.36       81.75      9.12 o 
   3 -13   1        0.95        3.12     11.95 o 
   4 -13   1       35.08       41.39     10.72 o 
  -7 -12   1        0.40        8.16      8.77 o 
  -6 -12   1       49.18       58.65     10.91 o 
  -5 -12   1       22.57       30.70      9.16 o 
  -4 -12   1       12.82       22.96      8.46 o 
  -3 -12   1       57.38       57.01      6.96 o 
  -2 -12   1       70.94       79.86      6.10 o 
  -1 -12   1        6.47        7.33      3.93 o 
   0 -12   1        0.49       -0.63      4.74 o 
   1 -12   1       35.72       13.62      7.46 o 
   2 -12   1        9.39       19.76      6.40 o 
   3 -12   1       36.53       55.90      7.52 o 
   4 -12   1        0.29       -7.31      7.31 o 
   5 -12   1       12.05        0.66      7.45 o 
  -7 -11   1       20.80       16.77      6.53 o 
  -6 -11   1        5.16       11.78      4.38 o 
  -5 -11   1      275.39      304.75     18.69 o 
  -4 -11   1        4.50        1.65      6.54 o 
  -3 -11   1      514.66      568.02     22.27 o 
  -2 -11   1       84.82      101.01      6.70 o 
  -1 -11   1       19.48       14.20      3.72 o 
   0 -11   1       90.03      108.14      8.16 o 
   1 -11   1        3.17        1.55      4.91 o 
   2 -11   1       56.54       53.49      6.62 o 
   3 -11   1        9.79        8.16      5.31 o 
   4 -11   1       37.93       31.69      8.14 o 
   6 -11   1       21.89       14.62     10.26 o 
  -8 -10   1        0.13        4.17     10.36 o 
  -7 -10   1        6.64       -2.74      8.32 o 
  -6 -10   1        0.37        4.14      4.84 o 
  -5 -10   1        0.45        6.47      4.82 o 
  -4 -10   1       29.52       39.47      9.14 o 
  -3 -10   1      117.07      120.62     11.27 o 
  -2 -10   1      538.59      534.01     11.58 o 
  -1 -10   1      137.40      130.43      6.95 o 
   0 -10   1      306.20      291.46      8.54 o 
   1 -10   1      323.46      320.37     12.29 o 
   2 -10   1        4.74       13.80      5.56 o 
   3 -10   1      383.58      443.43     23.08 o 
   4 -10   1        0.01       -7.47      7.47 o 
   5 -10   1       51.39       43.14      7.28 o 
   6 -10   1       36.09       41.13     12.41 o 
  -8  -9   1       33.05       22.67     15.83 o 
  -7  -9   1       18.22       22.17      8.27 o 
  -6  -9   1       38.87       35.76     11.06 o 
  -5  -9   1      239.94      205.36     11.41 o 
  -4  -9   1        0.27        6.09      3.85 o 
  -3  -9   1      500.56      493.45     19.00 o 
  -2  -9   1        0.07        5.82      4.37 o 
  -1  -9   1      403.21      433.72      9.66 o 
   0  -9   1        1.31        6.77      2.72 o 
   1  -9   1       29.70       19.78      6.40 o 
   2  -9   1      185.39      157.09      8.94 o 
   3  -9   1       75.31       61.56      7.04 o 
   4  -9   1      789.96      724.63     21.93 o 
   5  -9   1        8.19        4.67      4.84 o 
   6  -9   1      116.97      118.81     14.78 o 
   7  -9   1       25.81       37.43     12.91 o 
  -9  -8   1        4.15       -7.04      7.04 o 
  -8  -8   1        0.57       -1.82     13.75 o 
  -7  -8   1        2.54        7.59      4.73 o 
  -6  -8   1      127.81      124.16      8.45 o 
  -5  -8   1       95.98       86.14      6.57 o 
  -4  -8   1      200.29      188.02      8.25 o 
  -3  -8   1      271.21      254.72     13.29 o 
  -2  -8   1       40.81       55.07      5.99 o 
  -1  -8   1      253.18      278.24      7.32 o 
   0  -8   1      438.04      450.72      9.12 o 
   1  -8   1      156.21      172.33      5.78 o 
   2  -8   1      149.58      157.29      8.13 o 
   3  -8   1        1.09        2.49      3.85 o 
   4  -8   1      102.94      125.22      9.10 o 
   5  -8   1      336.92      379.28     13.79 o 
   6  -8   1       42.36       39.21      9.97 o 
   7  -8   1      138.20      141.67     17.21 o 
  -9  -7   1        0.42       -7.98      7.98 o 
  -8  -7   1        3.49        1.15      6.29 o 
  -7  -7   1       24.95       31.11      5.35 o 
  -6  -7   1        6.10       12.95      4.68 o 
  -5  -7   1      175.30      167.99      8.26 o 
  -4  -7   1       40.22       43.56     10.33 o 
  -3  -7   1       19.38       31.65      6.08 o 
  -2  -7   1        0.03        4.14      2.39 o 
  -1  -7   1        8.03        3.16      2.53 o 
   0  -7   1     2971.99     3122.74     21.70 o 
   1  -7   1      105.01      134.63      3.79 o 
   2  -7   1      108.06      106.11      6.14 o 
   3  -7   1        0.93        1.31      3.65 o 
   4  -7   1       51.31       62.29      6.71 o 
   5  -7   1      127.13      129.71      8.44 o 
   6  -7   1       80.10       89.53     12.66 o 
   7  -7   1       72.38       67.00     11.79 o 
   8  -7   1       58.43       59.78     12.12 o 
  -8  -6   1       12.46       18.01      5.16 o 
  -7  -6   1      106.02      104.95      7.77 o 
  -6  -6   1        0.23        5.39      4.35 o 
  -5  -6   1       79.65       77.96      6.00 o 
  -4  -6   1      409.23      382.26     10.44 o 
  -3  -6   1      527.19      521.43     16.19 o 
  -2  -6   1     1289.71     1279.01     25.65 o 
  -1  -6   1      182.71      140.52      5.41 o 
   0  -6   1      148.04      148.69      4.83 o 
   1  -6   1     1161.69     1228.15      8.83 o 
   2  -6   1        0.47        4.30      1.17 o 
   3  -6   1     2780.79     2591.73     30.00 o 
   4  -6   1       23.98       29.11      3.84 o 
   5  -6   1      402.58      381.29     12.39 o 
   6  -6   1      232.36      236.13     17.28 o 
   7  -6   1        3.88        0.80      7.57 o 
   8  -6   1      242.67      239.31     19.67 o 
  -9  -5   1       32.53       18.67      8.75 o 
  -8  -5   1        0.60       -1.15      6.97 o 
  -7  -5   1       62.07       67.88      6.52 o 
  -6  -5   1       71.57       83.36      6.93 o 
  -5  -5   1      215.24      229.02      8.81 o 
  -4  -5   1      219.29      244.53      9.15 o 
  -3  -5   1     2768.87     2933.61     35.76 o 
  -2  -5   1      248.32      250.10     10.03 o 
  -1  -5   1      382.48      335.90     14.58 o 
   0  -5   1       37.36       56.66      2.91 o 
   1  -5   1       33.99       22.32      1.31 o 
   2  -5   1       92.46      148.16      2.68 o 
   3  -5   1       20.84       16.12      3.06 o 
   4  -5   1      367.99      376.59      8.45 o 
   5  -5   1       13.13       14.80      3.56 o 
   6  -5   1      600.39      588.74     22.82 o 
   7  -5   1        0.89       -7.56      7.56 o 
   8  -5   1       10.18        4.08      7.95 o 
  -9  -4   1       41.20       17.37      9.10 o 
  -8  -4   1       31.53       23.63      8.73 o 
  -7  -4   1      222.26      197.09      9.33 o 
  -6  -4   1      367.81      361.69     11.62 o 
  -5  -4   1      367.47      357.90     10.47 o 
  -4  -4   1      118.22      106.42      5.48 o 
  -3  -4   1      858.54      909.44     19.00 o 
  -2  -4   1      242.40      203.73      8.67 o 
  -1  -4   1     1487.60     1597.94     13.87 o 
   0  -4   1      150.46      133.91      3.63 o 
   1  -4   1        6.39        7.12      1.15 o 
   2  -4   1      122.77       82.30      2.72 o 
   3  -4   1       76.76       98.49      3.83 o 
   4  -4   1       39.13       29.79      3.04 o 
   5  -4   1      150.10      133.65      5.69 o 
   6  -4   1       64.88       48.20      6.36 o 
   7  -4   1      136.89      146.07      9.44 o 
   8  -4   1       12.02       18.73      9.46 o 
   9  -4   1       19.26       12.27      9.44 o 
  -9  -3   1       26.71       22.43      9.86 o 
  -8  -3   1      281.43      274.87     18.33 o 
  -7  -3   1       61.32       61.14      9.70 o 
  -6  -3   1      602.46      530.92     13.33 o 
  -5  -3   1      477.37      451.78     11.15 o 
  -4  -3   1        0.00        4.55      2.77 o 
  -3  -3   1       51.90       62.66      3.97 o 
  -2  -3   1     1254.95     1263.97     18.71 o 
  -1  -3   1      788.02      669.17      9.48 o 
   0  -3   1       18.63       23.58      1.55 o 
   1  -3   1      695.93      649.65      6.18 o 
   2  -3   1     4356.16     4338.40     25.14 o 
   3  -3   1       16.47       46.23      2.86 o 
   4  -3   1      198.22      199.11      5.18 o 
   5  -3   1        0.06        1.45      2.23 o 
   6  -3   1        0.88        3.65      4.44 o 
   7  -3   1        3.15       10.48      4.72 o 
   8  -3   1       40.77       51.65      7.21 o 
   9  -3   1        1.13       24.44     10.58 o 
  -9  -2   1       12.41       20.89     10.51 o 
  -8  -2   1       25.98       21.47      9.15 o 
  -7  -2   1      145.83      120.37     11.82 o 
  -6  -2   1        0.25        4.39      3.43 o 
  -5  -2   1        0.90        0.00      2.68 o 
  -4  -2   1      201.90      191.77      6.47 o 
  -3  -2   1     3060.70     3249.84     22.11 o 
  -2  -2   1     3498.88     3534.25     28.04 o 
  -1  -2   1     1338.81     1350.34     15.07 o 
   0  -2   1    13175.40    13167.79     54.08 o 
   1  -2   1     1712.80     1947.16      9.36 o 
   2  -2   1       13.59       20.03      1.65 o 
   3  -2   1      105.71       67.97      3.46 o 
   4  -2   1       39.66       43.72      3.35 o 
   5  -2   1       54.00       64.50      7.49 o 
   6  -2   1        0.61        6.41      5.59 o 
   7  -2   1        0.20        3.46      6.63 o 
   8  -2   1       12.03       18.04      7.99 o 
   9  -2   1        0.37        2.91      6.89 o 
  -9  -1   1       19.50       18.23     10.44 o 
  -8  -1   1       12.24        9.69      7.86 o 
  -7  -1   1      521.73      572.35     22.32 o 
  -6  -1   1       60.31       66.33      8.96 o 
  -5  -1   1      364.81      322.39      8.65 o 
  -4  -1   1      120.97      119.24      5.04 o 
  -3  -1   1        0.04       10.51      2.38 o 
  -2  -1   1      707.10      759.31      8.80 o 
  -1  -1   1     5165.11     5220.73     17.61 o 
   1  -1   1      194.70      223.28      3.42 o 
   2  -1   1     1523.67     1712.59     10.31 o 
   3  -1   1       15.53       19.62      1.47 o 
   4  -1   1     4456.04     4421.99     24.14 o 
   5  -1   1       23.64       31.69      4.54 o 
   6  -1   1       70.00       66.16      8.10 o 
   7  -1   1        0.00        5.59      6.63 o 
   8  -1   1       49.39       59.55     10.19 o 
   9  -1   1       98.28       89.41     12.85 o 
  -9   0   1      123.49      134.90     14.91 o 
  -8   0   1       52.58       55.17     10.44 o 
  -7   0   1       12.41       11.33      6.57 o 
  -6   0   1      805.68      867.75     24.55 o 
  -5   0   1      226.62      193.08      6.48 o 
  -4   0   1      569.36      561.94      6.77 o 
  -3   0   1     1854.70     1810.28      9.67 o 
  -2   0   1        6.32       35.58      2.46 o 
  -1   0   1    10238.42    10327.38     35.68 o 
   1   0   1     8473.41     8397.15     16.81 o 
   2   0   1        2.14        9.17      1.30 o 
   3   0   1    11033.69    11087.23     36.86 o 
   4   0   1       33.31       29.32      1.92 o 
   5   0   1      109.24      111.86      4.46 o 
   6   0   1        5.51       13.76      6.51 o 
   7   0   1       36.65       27.53      8.21 o 
   8   0   1       32.60       40.86      9.44 o 
   9   0   1       17.16       20.25      9.82 o 
  -9   1   1        7.28       16.51      8.37 o 
  -8   1   1       11.19        6.54      8.27 o 
  -7   1   1       40.37       31.33      8.17 o 
  -6   1   1       74.30       60.16      8.38 o 
  -5   1   1      358.71      367.94      8.87 o 
  -4   1   1      541.52      498.32      5.88 o 
  -3   1   1     3988.61     4191.43     14.55 o 
  -2   1   1       87.16      131.47      2.91 o 
  -1   1   1     1866.30     2059.26     11.67 o 
   1   1   1     3653.56     3826.54     20.98 o 
   2   1   1     5769.73     5862.61     60.44 o 
   3   1   1        0.37       19.11      2.32 o 
   4   1   1     2807.89     2910.11     18.76 o 
   5   1   1       46.22       35.85      3.16 o 
   6   1   1       45.01       65.04      9.26 o 
   7   1   1        0.50        3.36      6.75 o 
   8   1   1        1.65        8.86      8.73 o 
   9   1   1      176.75      227.40     18.21 o 
  -9   2   1       13.22       28.32      6.34 o 
  -8   2   1       86.62       92.48     11.76 o 
  -7   2   1       14.30       10.64      6.67 o 
  -6   2   1       91.74       90.93      9.39 o 
  -5   2   1      385.93      398.64      9.71 o 
  -4   2   1      271.15      257.72      4.28 o 
  -3   2   1       90.71      104.68      2.49 o 
  -2   2   1      293.21      340.92      4.00 o 
  -1   2   1     2995.78     3164.52     14.05 o 
   0   2   1    10618.32    10363.41     42.09 o 
   1   2   1      497.29      430.37      5.46 o 
   2   2   1      176.82      188.20      4.86 o 
   3   2   1     1558.83     1406.37     14.37 o 
   4   2   1        8.00       10.04      2.64 o 
   5   2   1      974.88      925.92     17.59 o 
   6   2   1      444.22      430.71     12.10 o 
   7   2   1      101.36       96.72     11.18 o 
   8   2   1      235.11      211.43     16.55 o 
   9   2   1        4.20        3.36      8.21 o 
  -9   3   1        7.72       15.47      9.77 o 
  -8   3   1       28.40       25.51      6.23 o 
  -7   3   1       47.30       52.19      8.97 o 
  -6   3   1       13.48       15.78      4.61 o 
  -5   3   1      303.29      299.61      7.61 o 
  -4   3   1        4.12        4.30      2.10 o 
  -3   3   1        4.85        2.60      1.63 o 
  -2   3   1     1833.62     2170.74     12.07 o 
  -1   3   1     1109.06     1256.98      8.55 o 
   0   3   1       52.58       61.64      2.38 o 
   1   3   1      317.69      202.76      3.41 o 
   2   3   1      650.69      560.94      5.87 o 
   3   3   1        1.51       12.05      2.67 o 
   4   3   1      471.89      382.98      9.12 o 
   5   3   1       12.57       12.19      3.49 o 
   6   3   1     3082.13     3152.18     30.96 o 
   7   3   1      134.38      144.13     13.06 o 
   8   3   1      122.34      102.29     13.05 o 
   9   3   1       30.07       34.17     10.76 o 
  -9   4   1       24.47       13.97     10.80 o 
  -8   4   1       15.15       -0.43      9.48 o 
  -7   4   1       21.18       14.60      7.99 o 
  -6   4   1        2.75        8.76      6.22 o 
  -5   4   1        6.43        5.35      2.58 o 
  -4   4   1      556.36      496.67      7.96 o 
  -3   4   1       50.23      109.89      3.41 o 
  -2   4   1     1451.40     1248.57      7.65 o 
  -1   4   1       13.78        2.87      1.34 o 
   0   4   1      138.66      137.16      2.95 o 
   1   4   1     1176.78     1004.26     25.00 o 
   2   4   1        9.63       19.79      1.90 o 
   3   4   1       44.41      103.89      4.89 o 
   4   4   1        2.28       10.46      3.06 o 
   5   4   1      165.92      162.47      7.26 o 
   6   4   1      514.00      543.29     26.60 o 
   7   4   1        1.29       -2.14      5.36 o 
   8   4   1      234.07      250.40     17.97 o 
   9   4   1       41.04       52.96     12.00 o 
  -8   5   1      126.21      139.04     15.31 o 
  -7   5   1       26.34       26.02      9.67 o 
  -6   5   1        5.83        4.91      7.26 o 
  -5   5   1        3.22        7.02      3.18 o 
  -4   5   1        6.10        4.68      2.24 o 
  -3   5   1      187.82      218.93      5.09 o 
  -2   5   1       24.16       34.69      1.88 o 
  -1   5   1      147.75       81.08      3.38 o 
   0   5   1        0.75        2.31      1.69 o 
   1   5   1      224.41      261.83      5.41 o 
   2   5   1       14.24       10.91      1.77 o 
   3   5   1        5.29        5.59      1.90 o 
   4   5   1       54.03       29.83      3.70 o 
   5   5   1      130.04      136.10      7.28 o 
   6   5   1       27.58       21.53      4.79 o 
   7   5   1      307.79      288.81     11.38 o 
   8   5   1       10.62       11.34      7.91 o 
   9   5   1       27.51       20.07      9.91 o 
  -8   6   1       56.10       55.30     11.22 o 
  -7   6   1       54.05       54.32     11.66 o 
  -6   6   1      590.49      572.92     25.30 o 
  -5   6   1        0.67        5.40      4.41 o 
  -4   6   1     1557.00     1569.08     18.01 o 
  -3   6   1      655.81      687.39     13.46 o 
  -2   6   1        3.90        8.38      1.52 o 
  -1   6   1      379.63      359.96      7.05 o 
   0   6   1      316.81      360.31      5.53 o 
   1   6   1       22.15       -0.28      1.83 o 
   2   6   1       62.85       80.64      3.32 o 
   3   6   1      284.47      348.67      7.79 o 
   4   6   1        0.18        0.70      2.59 o 
   5   6   1     1138.70     1163.13     19.08 o 
   6   6   1        5.12        7.66      4.10 o 
   7   6   1       35.44       31.15      5.39 o 
   8   6   1       40.61       48.29      6.56 o 
   9   6   1       21.69       31.11      8.99 o 
  -8   7   1       31.30       32.81      9.94 o 
  -7   7   1       43.54       64.68     12.00 o 
  -6   7   1        0.32        4.75      6.59 o 
  -5   7   1       67.52       65.88      7.05 o 
  -4   7   1        0.04        7.65      5.46 o 
  -3   7   1      564.81      511.70     13.56 o 
  -2   7   1        6.27        7.11      3.59 o 
  -1   7   1      447.22      528.17      9.01 o 
   0   7   1     4523.21     4766.25     20.81 o 
   1   7   1        3.87        2.43      2.23 o 
   2   7   1       11.03        5.89      3.17 o 
   3   7   1        0.00        1.48      1.93 o 
   4   7   1       25.60       16.48      3.64 o 
   5   7   1       41.21       32.72      4.70 o 
   6   7   1        0.09       -1.42      3.69 o 
   7   7   1       63.52       55.50      6.41 o 
   8   7   1       27.05       18.91      5.62 o 
   9   7   1        0.00       -1.95      6.62 o 
  -7   8   1       38.91       41.49     12.29 o 
  -6   8   1       75.84       85.95     13.01 o 
  -5   8   1      204.13      225.72     11.28 o 
  -4   8   1      564.02      523.91     15.50 o 
  -3   8   1       75.49       66.55     10.12 o 
  -2   8   1      822.80      884.30     18.36 o 
  -1   8   1      230.61      243.04      6.73 o 
   0   8   1      595.37      664.05     10.98 o 
   1   8   1      837.51      867.90      9.76 o 
   2   8   1       21.04       18.61      2.84 o 
   3   8   1     1792.92     1723.70     16.13 o 
   4   8   1       33.51       43.75      5.06 o 
   5   8   1       84.64       69.63      5.82 o 
   6   8   1      235.40      224.59     10.30 o 
   7   8   1        0.67       -5.06      6.18 o 
   8   8   1       43.07       44.61     12.45 o 
   9   8   1        3.60       -2.68      6.77 o 
  -7   9   1       71.48       82.89     14.27 o 
  -6   9   1       88.57       72.13      8.42 o 
  -5   9   1        1.06        6.72      7.21 o 
  -4   9   1       16.80       21.69      6.52 o 
  -3   9   1      554.84      570.85     22.05 o 
  -2   9   1       41.98       32.95      5.68 o 
  -1   9   1       69.68       78.27      6.75 o 
   0   9   1       75.90       94.97      5.01 o 
   1   9   1      277.86      252.19      7.51 o 
   2   9   1      465.04      466.87      9.85 o 
   3   9   1        6.06       11.28      4.69 o 
   4   9   1      495.28      589.96     13.98 o 
   5   9   1       99.54       71.42      8.35 o 
   6   9   1      534.83      520.70     15.54 o 
   7   9   1        0.86        0.21      6.31 o 
   8   9   1        2.42        0.89      6.73 o 
  -6  10   1       31.29       31.89      7.83 o 
  -5  10   1       56.75       54.42      7.45 o 
  -4  10   1      405.04      409.62     20.48 o 
  -3  10   1       22.25       15.77      7.68 o 
  -2  10   1       58.55       37.83      6.42 o 
  -1  10   1      271.54      318.23     12.27 o 
   0  10   1      174.23      167.56      6.75 o 
   1  10   1      113.51       99.83      6.35 o 
   2  10   1      157.07      144.92      6.74 o 
   3  10   1      560.80      509.18     13.19 o 
   4  10   1        0.13       -0.12      5.51 o 
   5  10   1        0.43       -1.46      8.11 o 
   6  10   1       26.94       19.40      5.13 o 
   7  10   1       23.63       15.23      9.92 o 
   8  10   1        1.20       -4.98      4.98 o 
  -6  11   1        0.01       -4.79      6.07 o 
  -5  11   1        0.02       -8.75      8.75 o 
  -4  11   1       31.23       38.79     10.26 o 
  -3  11   1      101.80      110.50     12.53 o 
  -2  11   1        0.07        1.97      7.01 o 
  -1  11   1        0.05       -2.93      5.09 o 
   0  11   1       91.31      107.82      8.32 o 
   1  11   1        0.33        1.52      3.66 o 
   2  11   1     4044.99     4140.00     50.78 o 
   3  11   1        0.45       -3.17      5.13 o 
   4  11   1      285.79      251.87     16.22 o 
   5  11   1       42.27       28.04      9.74 o 
   6  11   1        0.37       -6.72      6.72 o 
   7  11   1        5.56       18.79      7.31 o 
   8  11   1        5.45       17.24      9.94 o 
  -5  12   1        2.32       -3.06      8.69 o 
  -4  12   1        1.21       -2.17      7.75 o 
  -3  12   1        9.77       17.59      8.53 o 
  -2  12   1       71.09       65.47      9.39 o 
  -1  12   1        6.25       -0.20      5.46 o 
   0  12   1        5.38       -3.76      6.59 o 
   1  12   1       85.66       71.93      5.68 o 
   2  12   1       27.69       23.89      5.74 o 
   3  12   1        4.58        1.88      4.76 o 
   4  12   1       12.40        5.24      7.00 o 
   5  12   1       89.27       85.49     11.29 o 
   6  12   1        0.37       -5.88      6.98 o 
   7  12   1        4.12       -1.72      8.29 o 
  -4  13   1        0.02       -8.05      8.05 o 
  -3  13   1        0.03       -3.68      7.52 o 
  -2  13   1        6.30       -4.93      8.34 o 
  -1  13   1      150.78      145.14     15.60 o 
   0  13   1       10.77        9.43     10.39 o 
   1  13   1       15.77       12.25      5.28 o 
   2  13   1        8.26        7.33      5.13 o 
   3  13   1        1.26       -3.47      4.33 o 
   4  13   1       22.89       34.36      8.59 o 
   5  13   1        7.31        9.01      8.34 o 
   6  13   1        6.18        9.45      7.85 o 
  -3  14   1        0.64       -8.79      9.74 o 
  -2  14   1       63.05       57.88     11.46 o 
  -1  14   1        1.12        7.61     10.81 o 
   0  14   1        0.64        3.47      5.86 o 
   1  14   1       75.28       80.90     11.69 o 
   2  14   1        0.87       -2.82      4.17 o 
   3  14   1       34.90       31.32      8.88 o 
   4  14   1        2.24       -4.21      6.08 o 
   5  14   1        5.21        6.97      6.85 o 
  -1  15   1       49.62       59.87     28.20 o 
   0  15   1       21.67       22.30      8.41 o 
   1  15   1        8.76       15.99      9.08 o 
   2  15   1        4.54       11.52      8.69 o 
   3  15   1        0.00        3.67      7.57 o 
   4  15   1       21.21       37.30      9.74 o 
  -3 -15   2        3.60        5.29      6.73 o 
  -2 -15   2       40.04       73.65     12.15 o 
  -1 -15   2        8.71       15.94      9.30 o 
   0 -15   2       46.16       54.75     14.55 o 
   1 -15   2        0.01       -8.49     18.33 o 
  -5 -14   2        6.38       10.51      7.42 o 
  -4 -14   2       22.90       35.14      8.87 o 
  -3 -14   2        4.70       14.38      8.05 o 
  -2 -14   2       53.50       58.15      8.59 o 
  -1 -14   2        6.95       24.70      8.06 o 
   0 -14   2       13.46       21.98      6.29 o 
   1 -14   2        2.14       -1.11     11.19 o 
   2 -14   2       28.19       38.12      7.71 o 
   3 -14   2       14.84       26.19     11.80 o 
  -6 -13   2        8.54       20.67      9.02 o 
  -5 -13   2        3.83        5.53      8.24 o 
  -4 -13   2       42.97       45.08      9.21 o 
  -3 -13   2       49.69       41.03      6.50 o 
  -2 -13   2      213.48      210.07     11.25 o 
  -1 -13   2       39.50       45.57      7.04 o 
   0 -13   2        9.63       17.63      5.79 o 
   1 -13   2        0.07       -7.63      8.79 o 
   2 -13   2       12.77        9.72      6.03 o 
   3 -13   2       39.68       56.91      8.22 o 
   4 -13   2        8.54        8.17      7.97 o 
  -7 -12   2        0.38        6.10      7.79 o 
  -6 -12   2        0.37       -0.11      6.43 o 
  -5 -12   2       43.31       49.88     10.15 o 
  -4 -12   2       63.92       83.81     11.36 o 
  -3 -12   2        0.70        1.95      5.56 o 
  -2 -12   2      101.11       92.78      6.30 o 
  -1 -12   2      343.17      329.14     10.23 o 
   0 -12   2       35.84       30.15      6.09 o 
   1 -12   2      126.73      131.25      9.74 o 
   2 -12   2       18.54       25.82      9.18 o 
   3 -12   2       18.64       24.75      6.72 o 
   4 -12   2       26.49       29.91      8.78 o 
   5 -12   2        0.00       -1.96      6.14 o 
  -7 -11   2        0.19        0.01      3.35 o 
  -6 -11   2        0.02        6.55      7.47 o 
  -5 -11   2        0.00       13.76      5.53 o 
  -4 -11   2       62.50       87.51     11.19 o 
  -3 -11   2       27.81       46.39      8.32 o 
  -2 -11   2      624.51      620.77     13.20 o 
  -1 -11   2       38.02       49.17      4.77 o 
   0 -11   2      169.67      118.43      8.19 o 
   1 -11   2       23.87       20.47      5.35 o 
   2 -11   2        0.67       -2.62      4.94 o 
   3 -11   2        3.62        6.16      5.81 o 
   4 -11   2        1.23       -1.77      6.67 o 
   5 -11   2        0.04       -0.37      6.75 o 
   6 -11   2        0.87       -3.45      7.38 o 
  -8 -10   2       79.62       82.73      8.10 o 
  -7 -10   2        0.08        3.48      3.33 o 
  -6 -10   2       80.59       88.55      7.62 o 
  -5 -10   2       27.56       27.25      6.50 o 
  -4 -10   2       19.18       20.05      7.43 o 
  -3 -10   2      320.18      322.98     16.59 o 
  -2 -10   2       53.46       50.27      6.05 o 
  -1 -10   2        2.02        4.85      3.11 o 
   0 -10   2        4.66        6.85      3.24 o 
   1 -10   2       77.95       60.21      6.43 o 
   2 -10   2      125.90      137.10      8.87 o 
   3 -10   2        6.37       10.45      5.24 o 
   4 -10   2       15.42        8.21      7.42 o 
   5 -10   2        2.82       -1.84      5.10 o 
   6 -10   2        1.20       11.64      9.89 o 
  -8  -9   2        1.89       -5.07      5.46 o 
  -7  -9   2        0.80        0.02      3.66 o 
  -6  -9   2       12.21       19.09      4.92 o 
  -5  -9   2      283.10      303.36     12.12 o 
  -4  -9   2        2.17       18.70      6.02 o 
  -3  -9   2       20.43       14.15      7.33 o 
  -2  -9   2     1351.73     1357.74     29.04 o 
  -1  -9   2       19.14       23.20      3.43 o 
   0  -9   2     1370.62     1420.73     17.06 o 
   1  -9   2      545.78      583.49     26.13 o 
   2  -9   2      122.01       87.94      7.21 o 
   3  -9   2      133.99      107.59      8.41 o 
   4  -9   2       13.13       10.98      5.32 o 
   5  -9   2        4.83        9.53      5.33 o 
   6  -9   2        5.46        9.26      8.33 o 
   7  -9   2       88.50      105.45     15.69 o 
  -8  -8   2        0.27        5.26      6.60 o 
  -7  -8   2       29.63       28.93      6.00 o 
  -6  -8   2       98.98       86.55      7.31 o 
  -5  -8   2        0.01       12.34      6.73 o 
  -4  -8   2       53.88       42.80      7.14 o 
  -3  -8   2       60.06       42.28      7.08 o 
  -2  -8   2      170.39      173.26     10.62 o 
  -1  -8   2       17.23       12.20      3.30 o 
   0  -8   2      175.88      190.92      6.17 o 
   1  -8   2      183.34      169.38      4.72 o 
   2  -8   2        0.77        1.20      3.67 o 
   3  -8   2      195.56      212.16      8.25 o 
   4  -8   2     1532.54     1536.16     24.69 o 
   5  -8   2        6.70        2.52      5.61 o 
   6  -8   2      322.80      306.17     20.20 o 
   7  -8   2        2.69       11.78      9.58 o 
  -9  -7   2       41.91       47.43     10.98 o 
  -8  -7   2       13.75        8.38      9.34 o 
  -7  -7   2      127.56      137.21      9.08 o 
  -6  -7   2       53.41       53.12      6.11 o 
  -5  -7   2       11.94       19.25      6.80 o 
  -4  -7   2      371.20      393.97     16.25 o 
  -3  -7   2      198.93      208.32     11.43 o 
  -2  -7   2       81.26       95.92      7.74 o 
  -1  -7   2      168.34      206.86      6.99 o 
   0  -7   2      110.99      142.18      5.07 o 
   1  -7   2      617.91      614.12      8.02 o 
   2  -7   2       37.35       40.21      4.52 o 
   3  -7   2      673.86      611.58     10.38 o 
   4  -7   2      889.52      891.33     17.94 o 
   5  -7   2       78.48       63.72      6.44 o 
   6  -7   2       18.08       17.96      8.26 o 
   7  -7   2       47.21       57.38     10.15 o 
   8  -7   2       23.60       32.18     10.01 o 
  -9  -6   2        1.76       -7.59      7.59 o 
  -8  -6   2        2.43        2.04      7.98 o 
  -7  -6   2        4.30       -0.69      4.48 o 
  -6  -6   2      677.17      674.05     47.90 o 
  -5  -6   2        0.57       10.34      3.88 o 
  -4  -6   2       44.11       43.35      6.79 o 
  -3  -6   2      249.41      210.55     10.80 o 
  -2  -6   2       69.34      101.52      7.65 o 
  -1  -6   2      205.31      171.37      6.03 o 
   0  -6   2      571.87      534.87      8.61 o 
   1  -6   2     4739.64     5001.09     27.00 o 
   2  -6   2      404.29      388.20      6.38 o 
   3  -6   2      388.71      436.12      7.99 o 
   4  -6   2      861.82      794.21     14.42 o 
   5  -6   2      219.68      222.63      7.74 o 
   6  -6   2       92.92       86.35     11.78 o 
   7  -6   2        1.50       -1.12      5.85 o 
   8  -6   2        0.01       -6.14      7.86 o 
  -9  -5   2       17.02       -7.59      7.84 o 
  -8  -5   2        6.65        0.74      6.42 o 
  -7  -5   2        4.72        4.66      3.91 o 
  -6  -5   2       56.06       82.32      6.95 o 
  -5  -5   2        2.63        8.94      3.57 o 
  -4  -5   2       15.45       20.87      5.37 o 
  -3  -5   2      458.62      469.35     14.95 o 
  -2  -5   2      436.42      411.56     13.01 o 
  -1  -5   2      486.00      451.59      8.61 o 
   0  -5   2     3105.27     3346.21     22.11 o 
   1  -5   2     1255.12     1317.23     14.31 o 
   2  -5   2      490.88      511.83      6.47 o 
   3  -5   2     1547.13     1660.98     14.39 o 
   4  -5   2        2.30        3.63      2.64 o 
   5  -5   2      663.28      613.21     11.52 o 
   6  -5   2       39.77       35.93      7.83 o 
   7  -5   2       31.76       49.07      6.88 o 
   8  -5   2        6.28       -3.09      3.60 o 
   9  -5   2        0.04       -8.45      8.45 o 
  -9  -4   2        3.14        3.19      8.71 o 
  -8  -4   2      236.96      196.79     16.33 o 
  -7  -4   2       30.51       22.66      4.79 o 
  -6  -4   2      520.31      499.52     13.57 o 
  -5  -4   2      618.08      618.22     14.42 o 
  -4  -4   2      335.36      350.41     13.24 o 
  -3  -4   2      105.13      132.46      7.99 o 
  -2  -4   2     1340.33     1302.19     21.06 o 
  -1  -4   2        7.00       14.68      3.35 o 
   0  -4   2       18.27       11.16      1.60 o 
   1  -4   2       22.81        8.53      1.28 o 
   2  -4   2      267.23      292.07      3.99 o 
   3  -4   2      761.82      746.59      9.42 o 
   4  -4   2        1.18       -0.98      2.34 o 
   5  -4   2       59.92       59.32      4.24 o 
   6  -4   2      707.23      650.56     16.70 o 
   7  -4   2       15.34        2.87      6.33 o 
   8  -4   2      208.65      214.54     12.04 o 
   9  -4   2       13.46       -5.73      8.36 o 
  -9  -3   2       65.99       69.89     12.50 o 
  -8  -3   2        4.30       -2.71      7.44 o 
  -7  -3   2      192.94      182.53     14.44 o 
  -6  -3   2      124.38      151.63     10.58 o 
  -5  -3   2      708.11      620.36     13.13 o 
  -4  -3   2      248.87      223.87      7.36 o 
  -3  -3   2      385.12      543.15     14.14 o 
  -2  -3   2     1120.80     1191.71     18.67 o 
  -1  -3   2       27.55       29.59      3.40 o 
   0  -3   2      145.95      194.68      3.68 o 
   1  -3   2      793.40      694.52      5.51 o 
   2  -3   2      849.23      816.96      8.06 o 
   3  -3   2        8.90       19.52      2.26 o 
   4  -3   2      704.87      696.67      9.11 o 
   5  -3   2       56.16       70.14      4.00 o 
   6  -3   2        0.10        0.64      5.85 o 
   7  -3   2       44.13       38.50      6.04 o 
   8  -3   2       10.17       13.29      6.16 o 
   9  -3   2      126.48      118.15     12.16 o 
  -9  -2   2       26.12       32.79     10.88 o 
  -8  -2   2       74.49       93.55     12.23 o 
  -7  -2   2       10.20       23.20      7.74 o 
  -6  -2   2        5.03       16.03      4.11 o 
  -5  -2   2      106.79      125.02      6.25 o 
  -4  -2   2       77.23       46.92      3.81 o 
  -3  -2   2      498.05      435.84      8.70 o 
  -2  -2   2      201.96      187.05      5.11 o 
  -1  -2   2     1472.51     1570.34     11.29 o 
   0  -2   2      653.58      641.69      7.08 o 
   1  -2   2     8002.55     8284.67     22.18 o 
   2  -2   2      624.36      579.28      6.18 o 
   3  -2   2    10229.38    10274.87     84.31 o 
   4  -2   2     2402.56     2292.15     18.53 o 
   5  -2   2       40.31       54.06      7.11 o 
   6  -2   2      199.19      231.58     13.72 o 
   7  -2   2        0.02        3.71      6.20 o 
   8  -2   2        4.32        4.97      7.40 o 
   9  -2   2       44.46       41.28      9.96 o 
  -9  -1   2       64.17       75.55     12.06 o 
  -8  -1   2       13.71        6.54      7.18 o 
  -7  -1   2        2.95        4.70      6.67 o 
  -6  -1   2       41.19       37.48      7.81 o 
  -5  -1   2      653.49      716.61     26.12 o 
  -4  -1   2      587.78      539.63      8.67 o 
  -3  -1   2     1600.28     1759.86     33.59 o 
  -2  -1   2     6240.08     6188.25     26.44 o 
  -1  -1   2       62.12       68.48      3.94 o 
   0  -1   2     3575.91     3636.50     37.06 o 
   1  -1   2      915.07      940.46     11.54 o 
   2  -1   2      657.28      686.23      7.17 o 
   3  -1   2      306.04      325.74      4.24 o 
   4  -1   2      320.61      347.21      8.13 o 
   5  -1   2      135.32       98.66      7.63 o 
   6  -1   2       11.28        7.36      6.15 o 
   7  -1   2       19.40       18.56      7.87 o 
   8  -1   2       16.98        9.92      7.58 o 
   9  -1   2       49.25       62.58     11.41 o 
  -9   0   2        5.16        9.33      9.01 o 
  -8   0   2        0.07        5.39      7.46 o 
  -7   0   2       56.93       57.81      8.99 o 
  -6   0   2      138.90      177.31     12.29 o 
  -5   0   2      194.53      240.24      5.74 o 
  -4   0   2      104.75      116.90      3.30 o 
  -3   0   2     3498.88     3203.60     21.55 o 
  -2   0   2     3621.25     3801.41     19.74 o 
  -1   0   2     1854.19     1783.93     15.87 o 
   0   0   2     2436.21     2722.06     17.85 o 
   1   0   2     2105.36     2056.66     11.85 o 
   2   0   2      324.72      302.19      5.83 o 
   3   0   2      729.42      681.38      6.92 o 
   4   0   2      536.45      522.88     10.58 o 
   5   0   2       37.50       38.09      3.97 o 
   6   0   2      378.20      341.28     16.21 o 
   7   0   2        0.60        3.41      6.47 o 
   8   0   2      312.28      298.73     18.74 o 
   9   0   2        0.26        6.82      8.98 o 
  -9   1   2       31.50       35.58      9.16 o 
  -8   1   2        0.53       -7.02      7.02 o 
  -7   1   2        0.47       -4.49      6.52 o 
  -6   1   2       39.75       35.01      6.83 o 
  -5   1   2      499.71      490.81     13.86 o 
  -4   1   2      117.41      117.69      3.27 o 
  -3   1   2     2430.92     2352.30     12.56 o 
  -2   1   2       15.26        8.17      1.15 o 
  -1   1   2        0.08        9.14      1.47 o 
   0   1   2     4474.98     4484.36     16.96 o 
   1   1   2       29.65       36.79      3.10 o 
   2   1   2     7059.37     7147.27     44.42 o 
   3   1   2     4253.39     4472.65     30.58 o 
   4   1   2        6.90       13.53      2.46 o 
   5   1   2      674.92      622.88      9.97 o 
   6   1   2       15.42       28.40      7.66 o 
   7   1   2        1.21        5.19      6.92 o 
   8   1   2       76.02       63.87     11.49 o 
   9   1   2       68.83       67.23     12.27 o 
  -9   2   2        1.85       14.73      5.26 o 
  -8   2   2        0.25        1.17      6.77 o 
  -7   2   2      102.52      125.65     11.71 o 
  -6   2   2      148.43      141.95     11.08 o 
  -5   2   2      147.61      154.49      6.09 o 
  -4   2   2      309.52      287.65      5.10 o 
  -3   2   2     3473.71     3287.20     13.97 o 
  -2   2   2      154.26      173.49      3.04 o 
  -1   2   2     6342.21     6465.87     30.70 o 
   0   2   2      805.54      764.04      5.55 o 
   1   2   2     4723.87     5099.70     15.17 o 
   2   2   2     1107.73     1044.19     24.03 o 
   3   2   2      341.03      468.49     33.96 o 
   4   2   2      357.09      359.53      6.97 o 
   5   2   2        6.50       16.49      2.90 o 
   6   2   2     2440.91     2443.57     21.95 o 
   7   2   2       24.51       21.48      8.29 o 
   8   2   2      285.79      248.10     17.59 o 
   9   2   2       54.59       53.61     11.65 o 
  10   2   2        2.97       35.65     10.97 o 
  -9   3   2       27.01       24.23      8.93 o 
  -8   3   2        0.61        4.12      8.74 o 
  -7   3   2        1.83        3.04      4.60 o 
  -6   3   2        2.13        6.14      5.03 o 
  -5   3   2        4.46        2.64      2.44 o 
  -4   3   2      417.88      404.72      7.12 o 
  -3   3   2     1916.53     1854.64     11.08 o 
  -2   3   2      494.52      632.30      5.47 o 
  -1   3   2      162.31      149.14      3.65 o 
   0   3   2      673.42      723.12      7.22 o 
   1   3   2       53.81      112.97      2.73 o 
   2   3   2     2341.78     2295.67     12.04 o 
   3   3   2     1101.76     1053.52     16.93 o 
   4   3   2      366.65      315.71      8.37 o 
   5   3   2      362.46      366.33      7.97 o 
   6   3   2       57.95      103.31     15.04 o 
   7   3   2      636.25      659.48     24.66 o 
   8   3   2       19.59       35.28     10.51 o 
   9   3   2      170.40      178.67     16.91 o 
  10   3   2       17.96       30.26     11.19 o 
  -8   4   2      144.72      137.32     15.01 o 
  -7   4   2       11.58        5.38      7.69 o 
  -6   4   2       34.83       26.81      5.16 o 
  -5   4   2       68.51       66.69      4.00 o 
  -4   4   2       66.35       61.18      3.46 o 
  -3   4   2       45.91       37.32      2.34 o 
  -2   4   2      103.19       68.03      2.77 o 
  -1   4   2      119.01       76.46      2.69 o 
   0   4   2       98.45       87.27      3.12 o 
   1   4   2       64.83       12.46      1.29 o 
   2   4   2     3313.21     3250.44     45.36 o 
   3   4   2      443.69      554.15      6.69 o 
   4   4   2       35.78       27.77      3.48 o 
   5   4   2      102.59      100.57      6.13 o 
   6   4   2        8.40        2.57      4.78 o 
   7   4   2        0.22        2.20      4.73 o 
   8   4   2       89.01      121.47     13.04 o 
   9   4   2        7.25        8.42      8.98 o 
  -8   5   2        4.69        4.03      8.55 o 
  -7   5   2       36.15       37.20     10.20 o 
  -6   5   2        9.71        6.73      4.35 o 
  -5   5   2      363.22      361.93     10.02 o 
  -4   5   2        0.03        1.98      2.99 o 
  -3   5   2      294.97      295.68      7.18 o 
  -2   5   2      897.58      897.87      7.27 o 
  -1   5   2     2809.05     2736.44     24.62 o 
   0   5   2     3884.85     4012.73     19.53 o 
   1   5   2      654.53      629.97      6.19 o 
   2   5   2       25.24       29.41      2.23 o 
   3   5   2       13.24       27.06      2.60 o 
   4   5   2       62.80       53.07      4.56 o 
   5   5   2      891.81      942.94     16.89 o 
   6   5   2       28.98       19.11      4.99 o 
   7   5   2        7.66        4.43      4.88 o 
   8   5   2       19.71       30.43      9.70 o 
   9   5   2        3.97        4.83      8.21 o 
  -8   6   2       10.71       11.83      8.52 o 
  -7   6   2       95.48      100.20     12.57 o 
  -6   6   2       59.81       61.72      6.85 o 
  -5   6   2       46.08       59.45      5.10 o 
  -4   6   2      195.84      177.24      6.97 o 
  -3   6   2       32.25       33.48      3.53 o 
  -2   6   2        0.60        1.82      1.65 o 
  -1   6   2     2444.23     2585.68     16.72 o 
   0   6   2      412.07      383.34      6.01 o 
   1   6   2       60.43       50.52      2.22 o 
   2   6   2       98.37      124.22      3.47 o 
   3   6   2      267.51      262.64      5.83 o 
   4   6   2       30.94       26.53      3.63 o 
   5   6   2        0.00       10.79      4.01 o 
   6   6   2      143.74      114.71      7.47 o 
   7   6   2        0.14        0.66      4.61 o 
   8   6   2      145.05      165.97     10.09 o 
   9   6   2        0.04        8.46      8.09 o 
  -8   7   2       24.15       30.38     10.58 o 
  -7   7   2       37.10       34.52     10.47 o 
  -6   7   2       46.64       61.66     11.52 o 
  -5   7   2        7.07       13.99      4.05 o 
  -4   7   2       86.51      107.94      5.95 o 
  -3   7   2        1.18        0.77      3.39 o 
  -2   7   2       65.39       51.88      7.51 o 
  -1   7   2      527.40      566.10      8.60 o 
   0   7   2       19.08       37.56      2.67 o 
   1   7   2      352.37      485.61      8.01 o 
   2   7   2       65.53       44.63      2.51 o 
   3   7   2       81.67       73.63      3.67 o 
   4   7   2      105.05      105.74      6.13 o 
   5   7   2       15.43       17.38      4.08 o 
   6   7   2        3.60        1.05      4.16 o 
   7   7   2       61.93       71.07      7.15 o 
   8   7   2        9.48        5.59      4.83 o 
   9   7   2       10.34        8.63      8.12 o 
  -7   8   2       67.52       73.39     14.85 o 
  -6   8   2      164.14      162.04     10.46 o 
  -5   8   2      199.71      216.48     11.18 o 
  -4   8   2      199.37      191.14     10.43 o 
  -3   8   2      775.95      832.54     26.42 o 
  -2   8   2        6.02        3.17      5.25 o 
  -1   8   2      484.86      514.38      9.77 o 
   0   8   2      150.14      144.98      5.67 o 
   1   8   2       35.22       31.14      2.65 o 
   2   8   2       64.52       60.22      3.97 o 
   3   8   2        2.78        9.51      2.65 o 
   4   8   2      479.70      453.14     11.78 o 
   5   8   2        1.47        1.76      3.56 o 
   6   8   2       98.86      101.46      7.46 o 
   7   8   2        0.12       -4.32      4.32 o 
   8   8   2        4.62        7.04      8.46 o 
   9   8   2        0.06       12.41      6.12 o 
  -7   9   2       65.08      102.75     17.13 o 
  -6   9   2        0.82       14.52      6.10 o 
  -5   9   2        4.74       15.41      6.79 o 
  -4   9   2      152.88      182.15     10.55 o 
  -3   9   2       12.50       16.75      6.66 o 
  -2   9   2      254.22      243.25     14.85 o 
  -1   9   2      402.29      386.89     12.85 o 
   0   9   2     1391.50     1384.79     16.85 o 
   1   9   2       31.88       29.67      3.73 o 
   2   9   2     1151.72     1154.24     15.12 o 
   3   9   2      823.95      885.19     22.46 o 
   4   9   2       40.06       53.91      8.77 o 
   5   9   2      282.25      304.50     12.96 o 
   6   9   2        0.20       13.21      5.40 o 
   7   9   2       22.63       25.74      5.61 o 
   8   9   2        0.43       -1.11     10.25 o 
  -6  10   2       61.00       68.42      8.62 o 
  -5  10   2      138.43      142.45     11.05 o 
  -4  10   2       12.08       20.26      9.09 o 
  -3  10   2       22.69       23.27      8.34 o 
  -2  10   2        6.29       20.33      7.90 o 
  -1  10   2       71.81       41.28      6.32 o 
   0  10   2        0.67        3.16      3.13 o 
   1  10   2       10.36       14.38      3.62 o 
   2  10   2      567.43      538.81     11.40 o 
   3  10   2       57.92       42.25      5.85 o 
   4  10   2       43.13       48.03      8.78 o 
   5  10   2       41.66       29.47      8.18 o 
   6  10   2      364.84      344.38     19.43 o 
   7  10   2        0.67       -2.78      9.50 o 
   8  10   2       38.06       39.66      6.51 o 
  -5  11   2        0.56       -5.00      7.62 o 
  -4  11   2      115.59      132.68     13.71 o 
  -3  11   2      102.04      119.26     13.32 o 
  -2  11   2       33.40       47.36      9.09 o 
  -1  11   2        2.28        3.54      5.26 o 
   0  11   2       89.23       61.91      6.92 o 
   1  11   2       72.91       88.13      5.80 o 
   2  11   2      299.35      284.77     11.46 o 
   3  11   2       33.76       40.67      8.73 o 
   4  11   2       12.96       24.90      8.09 o 
   5  11   2      123.33       95.63     12.51 o 
   6  11   2        3.78       -0.55      7.35 o 
   7  11   2        1.38       -3.40      6.03 o 
   8  11   2        0.50       -4.41      9.01 o 
  -5  12   2        3.17        2.47      8.42 o 
  -4  12   2       16.41       24.88      9.68 o 
  -3  12   2       37.76       49.68     11.08 o 
  -2  12   2       22.83       47.20     10.76 o 
  -1  12   2      198.88      202.38     11.57 o 
   0  12   2       31.66       42.58      6.41 o 
   1  12   2      125.98      126.53      6.93 o 
   2  12   2        2.38        0.75      4.99 o 
   3  12   2       59.20       41.42      5.99 o 
   4  12   2       48.46       51.61     10.01 o 
   5  12   2        4.18       -1.02      7.87 o 
   6  12   2       43.82       39.55      9.83 o 
   7  12   2        0.77       -0.71      8.48 o 
  -4  13   2       33.62       42.27     10.91 o 
  -3  13   2        3.70       -1.72      7.44 o 
  -2  13   2        2.42        4.72      8.29 o 
  -1  13   2        0.01       14.70      8.80 o 
   0  13   2        0.75        8.51      5.50 o 
   1  13   2       12.85       15.11      7.77 o 
   2  13   2       77.47       59.92      7.82 o 
   3  13   2        0.09       -4.50      6.99 o 
   4  13   2        3.15       -4.06      7.30 o 
   5  13   2       18.73        8.51      6.92 o 
   6  13   2        0.10       -3.65      6.36 o 
  -3  14   2       61.11       70.00     13.82 o 
  -2  14   2        1.51        0.75      8.62 o 
  -1  14   2        4.71       31.48     21.00 o 
   0  14   2       11.28        3.62      8.92 o 
   1  14   2       18.70       19.28      7.78 o 
   2  14   2        0.99       -0.72      4.84 o 
   3  14   2       26.00       19.75      8.57 o 
   4  14   2        0.03       -7.62      7.62 o 
   5  14   2        0.00       -6.06      6.88 o 
  -1  15   2        2.05       -9.71      9.71 o 
   0  15   2       25.06       35.29     10.21 o 
   1  15   2        0.03        0.61      7.99 o 
   2  15   2       12.95       13.21      8.74 o 
   3  15   2       35.64       43.71      9.53 o 
   4  15   2        1.44       -3.49      8.06 o 
  -3 -15   3        2.59        8.52      7.65 o 
  -2 -15   3       20.47       26.60      8.64 o 
  -1 -15   3        5.55       15.20      6.43 o 
   0 -15   3        1.04       -4.87      4.87 o 
   1 -15   3       15.53       18.11      8.66 o 
  -5 -14   3       11.33       17.99      7.31 o 
  -4 -14   3        3.73        5.02      6.98 o 
  -3 -14   3        1.76       -3.81     12.37 o 
  -2 -14   3       33.64       37.22      5.96 o 
  -1 -14   3       32.75       43.76     11.18 o 
   0 -14   3        5.18       13.54      6.86 o 
   1 -14   3       22.07       21.41      9.77 o 
   2 -14   3       34.63       59.94     14.71 o 
   3 -14   3        0.10       25.96     13.77 o 
  -6 -13   3       18.29       11.35      8.49 o 
  -5 -13   3        4.27        0.83      6.46 o 
  -4 -13   3       83.27       87.35     11.68 o 
  -3 -13   3        7.22        0.83     16.12 o 
  -2 -13   3       99.91      100.84      8.62 o 
  -1 -13   3      160.15      186.96     17.13 o 
   0 -13   3       38.81       39.24      6.43 o 
   1 -13   3       55.50       55.10      7.91 o 
   2 -13   3        9.19        0.24     14.57 o 
   3 -13   3        0.61        7.14      6.13 o 
   4 -13   3        6.65       29.97      7.52 o 
  -6 -12   3        2.93        4.70      7.20 o 
  -5 -12   3       15.08       13.35      6.94 o 
  -4 -12   3        4.76        4.31      7.72 o 
  -3 -12   3       20.55       28.55      7.98 o 
  -2 -12   3      148.07      148.78      9.51 o 
  -1 -12   3        3.83       11.55      4.19 o 
   0 -12   3       14.93       14.12      5.30 o 
   1 -12   3       93.55       89.69     14.57 o 
   2 -12   3       92.74      116.81     11.94 o 
   3 -12   3       13.95       31.66      7.21 o 
   4 -12   3        0.48        6.62      5.41 o 
   5 -12   3        1.86        5.75      7.59 o 
  -7 -11   3        7.02       10.55      3.96 o 
  -6 -11   3       47.21       66.64      8.31 o 
  -5 -11   3        2.40       26.05     15.05 o 
  -4 -11   3       22.42       18.49      7.83 o 
  -3 -11   3        0.01       11.12      7.21 o 
  -2 -11   3      669.96      686.44     17.80 o 
  -1 -11   3       27.23       19.58      4.00 o 
   0 -11   3      173.14      191.44     10.37 o 
   1 -11   3        8.74       10.26      5.38 o 
   2 -11   3       45.45       23.24      6.02 o 
   3 -11   3       35.73       36.78      6.82 o 
   4 -11   3       19.91       14.75      5.92 o 
   5 -11   3        2.76        4.76      7.76 o 
   6 -11   3       11.54        1.85      9.73 o 
  -7 -10   3       27.45       42.60      6.28 o 
  -6 -10   3       13.68       40.78     18.73 o 
  -5 -10   3       70.08       85.22     18.65 o 
  -4 -10   3        2.42        3.66      6.12 o 
  -3 -10   3      335.11      326.09     16.84 o 
  -2 -10   3      137.23      127.01     10.67 o 
  -1 -10   3       13.36       13.70      3.46 o 
   0 -10   3      343.61      356.13      9.53 o 
   1 -10   3       97.26       88.40      7.25 o 
   2 -10   3        5.79        1.35      4.93 o 
   3 -10   3      101.49       88.79      8.19 o 
   4 -10   3      326.68      306.53     13.67 o 
   5 -10   3       25.43       34.95      6.50 o 
   6 -10   3       49.96       57.91     12.84 o 
  -8  -9   3        1.69       -4.94      4.94 o 
  -7  -9   3        0.40        4.43      7.10 o 
  -6  -9   3       47.46       69.48     12.65 o 
  -5  -9   3       41.22       54.46      6.33 o 
  -4  -9   3       23.78       32.54      6.94 o 
  -3  -9   3      118.33      117.93     10.68 o 
  -2  -9   3       33.57       44.71      7.08 o 
  -1  -9   3       28.96       38.03      3.83 o 
   0  -9   3       41.48       42.35      4.06 o 
   1  -9   3      533.64      524.24     23.44 o 
   2  -9   3       38.11       43.49      5.83 o 
   3  -9   3      349.38      309.94     15.08 o 
   4  -9   3        0.00        1.24      4.22 o 
   5  -9   3       28.27       28.66      6.07 o 
   6  -9   3       37.63       45.45     12.31 o 
   7  -9   3        6.13       24.04     10.28 o 
  -8  -8   3        1.46       -7.69      7.69 o 
  -7  -8   3       41.95       50.48      6.76 o 
  -6  -8   3      107.59      127.17     14.56 o 
  -5  -8   3       81.80       74.14      9.83 o 
  -4  -8   3       13.72       10.96      5.53 o 
  -3  -8   3      244.17      251.39     13.59 o 
  -2  -8   3      739.10      718.49     20.62 o 
  -1  -8   3      220.39      195.99     10.50 o 
   0  -8   3       19.90       21.91      2.85 o 
   1  -8   3        0.67        3.96      1.80 o 
   2  -8   3      402.09      427.35      9.46 o 
   3  -8   3      136.22      130.99      6.94 o 
   4  -8   3      262.76      248.07      9.46 o 
   5  -8   3      231.60      248.87     21.20 o 
   6  -8   3      163.16      162.64     15.96 o 
   7  -8   3      134.81      139.90     15.57 o 
  -8  -7   3        4.31        0.19      4.26 o 
  -7  -7   3       11.54       12.12      5.08 o 
  -6  -7   3       14.98       39.26     15.72 o 
  -5  -7   3        1.84        2.85      4.61 o 
  -4  -7   3       28.27       33.01      6.76 o 
  -3  -7   3       11.42       22.62      5.39 o 
  -2  -7   3      693.08      671.96     18.91 o 
  -1  -7   3       48.26       41.19      5.40 o 
   0  -7   3       26.31       23.81      4.86 o 
   1  -7   3      143.21      155.84      4.46 o 
   2  -7   3       50.97       42.35      3.52 o 
   3  -7   3      835.12      823.95     15.24 o 
   4  -7   3       58.80       56.97      4.49 o 
   5  -7   3        0.10        2.41      4.35 o 
   6  -7   3       23.62       30.48      8.45 o 
   7  -7   3       55.40       64.40     11.95 o 
   8  -7   3      135.70      131.43     15.77 o 
  -8  -6   3        9.53       -0.18      3.74 o 
  -7  -6   3       63.98       62.75      6.38 o 
  -6  -6   3        0.18        8.29      8.06 o 
  -5  -6   3      191.02      203.14      9.06 o 
  -4  -6   3      143.29      141.01     10.21 o 
  -3  -6   3      422.41      436.61     15.63 o 
  -2  -6   3      436.89      359.76     13.28 o 
  -1  -6   3       37.73       48.96      5.71 o 
   0  -6   3      428.66      474.32      9.53 o 
   1  -6   3      352.52      324.96      5.83 o 
   2  -6   3       52.98       61.86      2.75 o 
   3  -6   3      527.15      505.10      9.45 o 
   4  -6   3     2077.12     2046.19     18.30 o 
   5  -6   3      240.62      231.57      7.84 o 
   6  -6   3      369.04      378.67     23.99 o 
   7  -6   3        1.94        4.01      6.67 o 
   8  -6   3      113.43      104.89     13.85 o 
  -9  -5   3       35.19       26.23      8.78 o 
  -8  -5   3       56.17       48.66     10.50 o 
  -7  -5   3        0.17       -3.23      5.10 o 
  -6  -5   3       34.48       46.58      5.95 o 
  -5  -5   3       18.33       22.30      4.60 o 
  -4  -5   3      124.22      119.43      8.96 o 
  -3  -5   3      312.33      360.63     13.53 o 
  -2  -5   3       78.79       79.06      6.65 o 
  -1  -5   3     1114.95     1344.81     21.84 o 
   0  -5   3       34.78       36.67      3.28 o 
   1  -5   3       75.97       53.54      2.61 o 
   2  -5   3       56.27       75.02      2.67 o 
   3  -5   3      149.06      190.27      5.33 o 
   4  -5   3       27.28       38.08      3.49 o 
   5  -5   3       10.70       18.00      3.52 o 
   6  -5   3      334.00      352.66     13.00 o 
   7  -5   3        3.28       -3.47      4.76 o 
   8  -5   3      106.30      105.16     12.78 o 
   9  -5   3        3.60       -8.86      8.86 o 
  -9  -4   3       18.02        3.95      7.40 o 
  -8  -4   3       82.65       89.05     12.35 o 
  -7  -4   3        4.49        5.62      3.97 o 
  -6  -4   3      430.90      462.29     13.43 o 
  -5  -4   3        4.37        0.07      3.74 o 
  -4  -4   3        3.59        3.64      3.58 o 
  -3  -4   3      166.70      148.50      8.59 o 
  -2  -4   3     1256.00     1259.01     21.60 o 
  -1  -4   3      207.70      226.71     14.09 o 
   0  -4   3     1960.15     1809.03     30.12 o 
   1  -4   3     1247.84     1343.36      9.84 o 
   2  -4   3     2289.88     2197.97     11.52 o 
   3  -4   3      115.46       93.71      3.78 o 
   4  -4   3      484.23      443.68      8.62 o 
   5  -4   3       47.67       65.94      4.33 o 
   6  -4   3        0.01        4.43      4.77 o 
   7  -4   3      166.97      164.67     10.10 o 
   8  -4   3        4.41        4.21      7.35 o 
   9  -4   3       56.90       63.92     11.05 o 
  -9  -3   3       31.12       25.38      9.32 o 
  -8  -3   3       58.79       48.20      9.75 o 
  -7  -3   3        6.25        5.25      7.34 o 
  -6  -3   3      192.53      179.71      8.53 o 
  -5  -3   3        2.23       10.89      3.78 o 
  -4  -3   3      484.72      486.55     15.04 o 
  -3  -3   3      633.52      713.58     11.94 o 
  -2  -3   3     1700.39     2003.99     30.64 o 
  -1  -3   3       17.85       15.73      1.83 o 
   0  -3   3     4740.13     5106.83     24.23 o 
   1  -3   3        1.91        8.62      1.45 o 
   2  -3   3      337.70      384.59      4.64 o 
   3  -3   3       10.72       28.01      1.70 o 
   4  -3   3      106.86      132.26      4.37 o 
   5  -3   3       37.16       30.31      4.78 o 
   6  -3   3        1.51        1.33      4.57 o 
   7  -3   3        5.88        5.26      5.75 o 
   8  -3   3       39.19       34.73     12.37 o 
   9  -3   3        8.40       34.76      9.72 o 
  -9  -2   3        8.18        2.68      8.43 o 
  -8  -2   3       39.01       20.89      8.29 o 
  -7  -2   3       36.73       51.09      9.75 o 
  -6  -2   3      582.75      626.38     15.93 o 
  -5  -2   3     1268.78     1348.82     18.90 o 
  -4  -2   3      127.60      141.97      6.12 o 
  -3  -2   3        8.25       20.17      6.44 o 
  -2  -2   3     1699.37     1520.10     34.39 o 
  -1  -2   3      146.43      165.35      6.67 o 
   0  -2   3    17953.43    18081.97     43.51 o 
   1  -2   3     6812.64     6985.79     39.14 o 
   2  -2   3      202.00      209.29      3.29 o 
   3  -2   3        1.36       17.82      2.28 o 
   4  -2   3      529.27      487.82      5.96 o 
   5  -2   3      499.45      482.08     17.86 o 
   6  -2   3        1.95       -0.36      6.61 o 
   7  -2   3       17.17       19.41      8.02 o 
   9  -2   3       28.84        6.75     11.95 o 
  -9  -1   3       71.15       76.78     12.94 o 
  -8  -1   3       23.55       16.67      7.54 o 
  -7  -1   3        0.01        0.34      7.21 o 
  -6  -1   3      119.24      121.47     11.05 o 
  -5  -1   3       36.65       46.42      3.68 o 
  -4  -1   3      115.03      114.23      5.02 o 
  -3  -1   3      915.92      944.50     19.93 o 
  -2  -1   3     3243.47     3327.10     20.89 o 
  -1  -1   3        9.87       15.82      3.77 o 
   0  -1   3      535.43      599.80      5.70 o 
   1  -1   3    11649.75    11586.39     25.18 o 
   2  -1   3     1117.29     1249.96     16.52 o 
   3  -1   3     3096.70     3276.44     29.63 o 
   4  -1   3      637.03      673.51      6.77 o 
   5  -1   3      227.34      213.02      8.34 o 
   6  -1   3       87.03       58.46      8.29 o 
   7  -1   3        7.31        3.89      7.12 o 
   8  -1   3       91.03       98.41     12.76 o 
   9  -1   3        7.36      -10.37     10.37 o 
  -9   0   3        8.63       -8.53      8.72 o 
  -8   0   3       84.99       81.00     11.26 o 
  -7   0   3      128.04      148.09     13.20 o 
  -6   0   3       40.51       49.25      8.38 o 
  -5   0   3      565.47      510.43      7.83 o 
  -4   0   3       23.17       31.34      2.80 o 
  -3   0   3     1580.97     1673.56     16.43 o 
  -2   0   3       30.58       29.63      3.60 o 
  -1   0   3       44.31       37.30      3.87 o 
   0   0   3       53.57       34.76      1.87 o 
   1   0   3     2009.46     2109.76     18.99 o 
   2   0   3       57.58       70.74      3.27 o 
   3   0   3      276.28      293.81      5.43 o 
   4   0   3      480.84      464.00      7.55 o 
   5   0   3       16.92       16.15      3.00 o 
   6   0   3       84.65       77.39      9.52 o 
   7   0   3       33.64       29.19      8.58 o 
   8   0   3        0.54        2.40      8.01 o 
   9   0   3      183.02      171.89     16.88 o 
  -9   1   3       22.89       20.64      8.38 o 
  -8   1   3        0.06       -5.69      7.25 o 
  -7   1   3        4.84        2.18      5.77 o 
  -6   1   3      706.01      662.20     15.95 o 
  -5   1   3       48.92       54.83      3.88 o 
  -4   1   3        6.11       12.85      1.93 o 
  -3   1   3        1.16        5.30      1.64 o 
  -2   1   3     4446.60     4408.56     30.68 o 
  -1   1   3    10651.26    10619.92     29.67 o 
   0   1   3      499.94      639.46      5.91 o 
   1   1   3     2407.22     2608.17     15.80 o 
   2   1   3      594.83      649.68      8.41 o 
   3   1   3       13.48       21.03      2.29 o 
   4   1   3      487.91      542.80      8.35 o 
   5   1   3      126.07      123.64      6.45 o 
   6   1   3        6.87       10.27      5.80 o 
   7   1   3        8.99        0.44      6.75 o 
   8   1   3       17.68       18.48      9.27 o 
   9   1   3        3.59        6.74      8.72 o 
  10   1   3      146.70      171.84     18.57 o 
  -9   2   3        2.48        7.47      6.96 o 
  -8   2   3       19.82       27.55      8.58 o 
  -7   2   3       15.48       13.61      6.92 o 
  -6   2   3        4.09        6.57      4.09 o 
  -5   2   3        1.63        2.46      2.55 o 
  -4   2   3      402.66      385.47      6.26 o 
  -3   2   3      287.50      215.54      3.84 o 
  -2   2   3       43.05       72.50      2.72 o 
  -1   2   3     1350.70     1240.74      8.54 o 
   0   2   3    19475.69    19339.36     41.78 o 
   1   2   3     2667.83     2649.41     27.84 o 
   2   2   3     4015.19     3890.60     28.09 o 
   3   2   3     3183.41     3118.10     16.44 o 
   4   2   3      142.07      118.41      4.28 o 
   5   2   3      279.78      267.80      6.87 o 
   6   2   3      521.74      407.61     11.71 o 
   7   2   3       12.21       12.86      7.90 o 
   8   2   3       73.44       70.51     11.74 o 
   9   2   3       21.70       22.70      8.94 o 
  10   2   3        3.49       14.99      8.93 o 
  -9   3   3        7.02       13.20      7.01 o 
  -8   3   3       93.89       75.40     12.81 o 
  -7   3   3        5.74        3.06      4.73 o 
  -6   3   3        5.18       -1.17      3.41 o 
  -5   3   3      180.12      175.07      5.59 o 
  -4   3   3     1430.03     1383.41     13.10 o 
  -3   3   3      164.58      159.81      3.41 o 
  -2   3   3      111.50       61.71      2.08 o 
  -1   3   3       18.59       40.49      2.01 o 
   0   3   3     5418.57     5561.08     20.94 o 
   1   3   3      365.14      243.84      3.63 o 
   2   3   3     1502.56     1695.91     11.06 o 
   3   3   3        2.41        1.90      2.41 o 
   4   3   3        1.37        8.56      2.31 o 
   5   3   3       16.23       25.14      3.09 o 
   6   3   3     1561.30     1572.07     22.22 o 
   7   3   3      366.93      327.37     18.31 o 
   8   3   3      395.84      446.79     22.39 o 
   9   3   3        5.85       21.46     10.18 o 
  10   3   3      172.73      203.35     18.89 o 
  -8   4   3        1.99        2.13      8.44 o 
  -7   4   3      126.00      120.97     13.78 o 
  -6   4   3       14.43       11.79      5.09 o 
  -5   4   3      604.94      559.69      9.66 o 
  -4   4   3       40.00       51.08      3.28 o 
  -3   4   3      131.13      146.59      4.65 o 
  -2   4   3      860.59      747.11      8.28 o 
  -1   4   3     1544.51     1698.64     14.46 o 
   0   4   3     1253.97     1345.49     11.41 o 
   1   4   3      716.12      588.48      7.42 o 
   2   4   3      629.46      665.38      6.06 o 
   3   4   3      872.42      892.01      8.80 o 
   4   4   3       18.68       17.70      3.30 o 
   5   4   3      397.95      373.25     10.58 o 
   6   4   3     1224.62     1144.79     26.99 o 
   7   4   3       78.40       62.15      6.61 o 
   8   4   3       36.16       42.93     10.27 o 
   9   4   3       93.76      115.93     13.80 o 
  -8   5   3        8.14       -6.40      8.98 o 
  -7   5   3        1.33       -2.73      7.20 o 
  -6   5   3       30.92       42.48     11.34 o 
  -5   5   3       11.50       12.58      3.62 o 
  -4   5   3     1507.11     1513.27     20.76 o 
  -3   5   3        3.40        3.88      3.54 o 
  -2   5   3      112.85      127.27      3.52 o 
  -1   5   3      146.50       97.85      3.99 o 
   0   5   3        6.74        8.48      1.65 o 
   1   5   3      125.02      194.24      4.39 o 
   2   5   3      477.93      577.29      6.39 o 
   3   5   3     2506.51     2572.41     27.05 o 
   4   5   3      323.35      333.09      9.33 o 
   5   5   3      552.02      555.56     13.03 o 
   6   5   3       39.87       52.35      6.12 o 
   7   5   3      288.50      286.68     11.54 o 
   8   5   3       13.61       12.49      8.97 o 
   9   5   3        0.26        2.36      6.57 o 
  -8   6   3       47.82       72.96     12.83 o 
  -7   6   3        1.34       -1.20      8.77 o 
  -6   6   3       75.09       84.08      7.89 o 
  -5   6   3      189.63      187.52      7.72 o 
  -4   6   3       39.34       49.65      4.53 o 
  -3   6   3      415.99      411.73     11.87 o 
  -2   6   3       53.42       40.43      3.00 o 
  -1   6   3      912.17      940.42     11.77 o 
   0   6   3       93.99       82.08      3.32 o 
   1   6   3       47.16       37.63      1.84 o 
   2   6   3     1560.96     1619.86     15.61 o 
   3   6   3      870.95      909.03     10.57 o 
   4   6   3      201.48      176.06      7.15 o 
   5   6   3      236.88      238.99      9.08 o 
   6   6   3        2.03        1.35      3.90 o 
   7   6   3       85.64       80.50      7.31 o 
   8   6   3       21.14       15.61      9.22 o 
   9   6   3        7.80       14.96      8.40 o 
  -7   7   3       47.77       54.96     11.97 o 
  -6   7   3       35.99       33.45      5.08 o 
  -5   7   3       11.79       12.10      4.30 o 
  -4   7   3       81.43       72.97      5.35 o 
  -3   7   3      367.57      368.19     12.03 o 
  -2   7   3        7.47       11.04      6.03 o 
  -1   7   3        2.72        0.15      2.52 o 
   0   7   3       98.29      109.24      3.88 o 
   1   7   3       35.48       19.12      2.23 o 
   2   7   3       42.22       24.47      2.13 o 
   3   7   3       11.05       20.88      2.56 o 
   4   7   3       30.04       21.83      3.98 o 
   5   7   3      292.45      284.70     12.42 o 
   6   7   3        4.30       13.39      4.85 o 
   7   7   3       44.10       41.40      8.78 o 
   8   7   3       97.99       94.04     11.99 o 
   9   7   3        0.32        7.47      7.01 o 
  -7   8   3       85.37       79.99     14.78 o 
  -6   8   3       23.13       31.73      6.95 o 
  -5   8   3       28.30       42.46      6.97 o 
  -4   8   3       49.78       51.17      7.14 o 
  -3   8   3        0.27        0.36      5.21 o 
  -2   8   3      127.89      179.06     12.70 o 
  -1   8   3      127.49       89.10      5.55 o 
   0   8   3      190.12      193.25      6.38 o 
   1   8   3       98.83      110.50      4.33 o 
   2   8   3        1.14        5.22      2.53 o 
   3   8   3      203.93      202.36      7.75 o 
   4   8   3      333.76      299.72      9.57 o 
   5   8   3        3.40        4.27      4.37 o 
   6   8   3      219.31      215.02     10.27 o 
   7   8   3        0.44       -4.57      4.57 o 
   8   8   3       11.55       14.25      4.73 o 
   9   8   3        5.28        5.17      5.18 o 
  -6   9   3      109.95      138.97     10.34 o 
  -5   9   3        8.70       12.21      5.76 o 
  -4   9   3       47.63       51.64      7.64 o 
  -3   9   3        9.74        5.85      6.40 o 
  -2   9   3        0.04        2.31      5.85 o 
  -1   9   3      417.93      423.60     18.15 o 
   0   9   3        9.32       17.81      3.53 o 
   1   9   3      385.24      424.86      8.00 o 
   2   9   3      205.90      192.32      8.39 o 
   3   9   3      246.21      258.66      9.36 o 
   4   9   3        2.69        5.48      5.59 o 
   5   9   3      276.24      249.31     10.27 o 
   6   9   3      354.56      373.52     13.97 o 
   7   9   3        0.69       -4.65      4.65 o 
   8   9   3       50.96       40.63      6.48 o 
  -6  10   3        1.16       17.82     13.96 o 
  -5  10   3       11.54       22.63      6.67 o 
  -4  10   3       23.86       52.07     10.42 o 
  -3  10   3      451.97      424.17     21.11 o 
  -2  10   3       25.90       44.55      9.43 o 
  -1  10   3       29.02       35.75      8.26 o 
   0  10   3      316.46      296.56      8.88 o 
   1  10   3       80.05       71.05      5.04 o 
   2  10   3      469.86      440.12     12.56 o 
   3  10   3        3.90       10.04      4.84 o 
   4  10   3       85.96       96.38     10.49 o 
   5  10   3        0.17        8.04      7.15 o 
   6  10   3       18.97       11.14      7.75 o 
   7  10   3       22.94       21.94      8.20 o 
   8  10   3        1.38        3.39      5.15 o 
  -5  11   3        0.24       12.23      8.09 o 
  -4  11   3       19.87       40.31     11.49 o 
  -3  11   3        0.57       13.92      8.76 o 
  -2  11   3       92.58      106.16     12.75 o 
  -1  11   3       86.52       83.72     11.40 o 
   0  11   3      189.69      198.46     10.45 o 
   1  11   3        2.87        2.81      4.30 o 
   2  11   3        3.03       -1.48      6.05 o 
   3  11   3      793.37      874.49     18.18 o 
   4  11   3       13.34        6.73      6.95 o 
   5  11   3      208.11      196.22     15.47 o 
   6  11   3        4.80       -5.44      7.80 o 
   7  11   3        6.05        3.00      5.97 o 
   8  11   3       38.57       61.57     11.94 o 
  -4  12   3        3.14        9.43      9.40 o 
  -3  12   3       12.26       22.93      9.38 o 
  -2  12   3       24.43       27.66     10.11 o 
  -1  12   3      193.74      174.51     15.49 o 
   0  12   3        0.03        4.89      4.79 o 
   1  12   3       58.50       57.19      6.54 o 
   2  12   3       77.41       88.38      7.60 o 
   3  12   3       75.29       62.56      6.69 o 
   4  12   3       17.12        4.24      7.28 o 
   5  12   3       39.67       33.96      9.48 o 
   6  12   3        8.33       14.22      7.99 o 
   7  12   3        6.88        8.83      8.28 o 
  -4  13   3       12.58        8.14     10.08 o 
  -3  13   3        8.85       12.21      8.95 o 
  -2  13   3       55.65       61.67     11.94 o 
  -1  13   3       39.33       42.70      9.59 o 
   0  13   3       22.47       14.76      8.35 o 
   1  13   3      128.05      127.89     12.99 o 
   2  13   3       15.72        3.82      5.00 o 
   3  13   3      103.06       77.50     10.97 o 
   4  13   3        1.67       -7.64      7.64 o 
   5  13   3       11.84        7.82      8.23 o 
   6  13   3        1.05       -5.03      6.36 o 
  -2  14   3       21.03       13.88      9.21 o 
  -1  14   3       96.69       92.81     13.74 o 
   0  14   3        8.47        6.68      8.46 o 
   1  14   3        6.64        3.51      7.47 o 
   2  14   3        2.57       -5.03      5.03 o 
   3  14   3        0.02       -2.57      7.16 o 
   4  14   3       28.45       22.61      7.83 o 
   5  14   3        1.54        0.45      7.38 o 
  -1  15   3        2.41        1.49      7.82 o 
   0  15   3        2.52       -4.41      7.45 o 
   1  15   3        0.14       -7.93      8.47 o 
   2  15   3        1.41        1.90      9.21 o 
   3  15   3        4.14       -5.34      7.56 o 
   4  15   3        4.26        2.68      8.16 o 
  -2 -15   4        6.99        4.35      6.23 o 
  -1 -15   4        1.37       16.39      7.05 o 
   0 -15   4        1.97       -1.89      6.60 o 
  -4 -14   4       12.44       21.30      7.63 o 
  -3 -14   4        9.43        1.58     10.38 o 
  -2 -14   4       14.06       21.67      5.61 o 
  -1 -14   4        8.02       23.93      8.31 o 
   0 -14   4       58.43       62.91     13.66 o 
   1 -14   4       10.60        5.29      6.09 o 
   2 -14   4       51.19       66.55     19.39 o 
   3 -14   4       61.83       88.52      9.94 o 
  -5 -13   4       57.58       65.36     11.21 o 
  -4 -13   4        3.22        5.96      7.26 o 
  -3 -13   4        1.78        3.73      5.85 o 
  -2 -13   4       11.70       -2.27      7.54 o 
  -1 -13   4        3.06        9.80      7.77 o 
   0 -13   4       17.46       26.78     10.24 o 
   1 -13   4        1.82        0.03      6.39 o 
   2 -13   4       57.47       60.72      8.34 o 
   3 -13   4        3.00       15.59      8.90 o 
   4 -13   4       40.38       48.00      8.34 o 
  -6 -12   4       13.18       42.94     31.66 o 
  -5 -12   4       14.96       21.95      8.17 o 
  -4 -12   4       63.82       62.59     10.77 o 
  -3 -12   4        1.55       -1.45      6.31 o 
  -2 -12   4       96.43      110.72      8.75 o 
  -1 -12   4        3.61        5.06      5.19 o 
   0 -12   4      102.38       83.48     12.93 o 
   1 -12   4       13.12       16.05      5.84 o 
   2 -12   4       13.24       11.31      5.86 o 
   3 -12   4       41.11       59.92      8.09 o 
   4 -12   4        5.46        6.40      6.30 o 
   5 -12   4        7.19       19.99      8.12 o 
  -7 -11   4        1.54        4.38     11.84 o 
  -6 -11   4        2.98       30.02     25.51 o 
  -5 -11   4       29.46       35.18      9.14 o 
  -4 -11   4       27.75       21.79      7.14 o 
  -3 -11   4       98.99       89.31     10.30 o 
  -2 -11   4        8.26       14.65      7.17 o 
  -1 -11   4      290.49      295.14     12.05 o 
   0 -11   4        0.09        7.92      4.78 o 
   1 -11   4      385.70      354.45     13.90 o 
   2 -11   4        2.91        3.30      4.86 o 
   3 -11   4      132.62      112.78     15.44 o 
   4 -11   4      269.44      276.95     13.63 o 
   5 -11   4       22.42       12.45      7.15 o 
   6 -11   4       36.69       24.97     12.05 o 
  -7 -10   4       34.94       41.98      7.41 o 
  -6 -10   4       21.21       48.68     19.01 o 
  -5 -10   4      216.51      217.47     15.99 o 
  -4 -10   4       27.28       14.13      7.09 o 
  -3 -10   4      429.12      402.29     19.11 o 
  -2 -10   4        6.46       13.94      6.35 o 
  -1 -10   4       73.59       64.49      6.36 o 
   0 -10   4      113.70      119.47      6.09 o 
   1 -10   4        3.27        1.58      4.72 o 
   2 -10   4       70.97       64.49      7.21 o 
   3 -10   4        0.26       -2.93     10.69 o 
   4 -10   4       20.77       27.53      6.37 o 
   5 -10   4       99.49      104.09     10.30 o 
   6 -10   4        6.09       10.52      8.87 o 
  -8  -9   4       12.12        9.12      5.07 o 
  -7  -9   4        4.30        9.30      5.24 o 
  -6  -9   4       22.26       37.86      9.95 o 
  -5  -9   4       60.52       71.76     10.20 o 
  -4  -9   4       44.45       45.48      8.49 o 
  -3  -9   4      312.90      326.14     16.55 o 
  -2  -9   4      254.22      226.09     13.17 o 
  -1  -9   4      223.44      210.73     11.91 o 
   0  -9   4       79.80       85.31      6.27 o 
   1  -9   4       21.03       15.62      4.72 o 
   2  -9   4       20.30       16.24      5.14 o 
   3  -9   4      208.31      219.31     11.69 o 
   4  -9   4      288.37      273.36     10.26 o 
   5  -9   4      135.04      146.77      9.73 o 
   6  -9   4        3.83       11.29      8.56 o 
   7  -9   4        5.46       14.67      9.25 o 
  -8  -8   4        1.00       -2.83      2.87 o 
  -7  -8   4       41.35       49.02      6.28 o 
  -6  -8   4       28.30       37.28     15.40 o 
  -5  -8   4       42.75       46.70      8.33 o 
  -4  -8   4        7.86        4.55      4.72 o 
  -3  -8   4      484.44      533.53     19.44 o 
  -2  -8   4      274.25      259.95     13.28 o 
  -1  -8   4        5.05        1.90      3.96 o 
   0  -8   4       65.44       56.54      5.06 o 
   1  -8   4      317.12      357.78      7.18 o 
   2  -8   4        5.87        5.90      3.07 o 
   3  -8   4      459.37      432.79     13.66 o 
   4  -8   4      589.29      576.12     13.39 o 
   5  -8   4      193.46      186.24     10.83 o 
   6  -8   4        7.96        6.22      9.83 o 
   7  -8   4        5.19        0.69      6.28 o 
  -8  -7   4        0.01       -4.59      4.59 o 
  -7  -7   4       20.18       26.00      5.59 o 
  -6  -7   4       80.90       86.99      9.50 o 
  -5  -7   4       19.76       11.86      5.46 o 
  -4  -7   4       23.02       17.95      5.76 o 
  -3  -7   4       36.23       27.56      6.28 o 
  -2  -7   4       87.00       88.14      7.85 o 
  -1  -7   4      407.40      435.68     14.87 o 
   0  -7   4        9.68       18.16      3.67 o 
   1  -7   4      226.05      225.01      5.46 o 
   2  -7   4       13.36        6.09      2.83 o 
   3  -7   4      118.81      116.83      5.11 o 
   4  -7   4       54.53       65.73      4.54 o 
   5  -7   4        2.00       -1.41      3.57 o 
   6  -7   4      402.48      381.01     21.61 o 
   7  -7   4       33.00       51.95     11.84 o 
   8  -7   4       56.44       40.51      7.76 o 
  -8  -6   4       37.47       34.74      7.99 o 
  -7  -6   4       19.72       25.52      5.31 o 
  -6  -6   4       18.04       25.74      5.69 o 
  -5  -6   4       44.96       33.69      6.72 o 
  -4  -6   4      145.24      137.50     10.06 o 
  -3  -6   4      270.49      259.66     12.80 o 
  -2  -6   4      154.92      159.96      9.62 o 
  -1  -6   4     1726.25     1750.35     28.03 o 
   0  -6   4       26.06       24.96      4.13 o 
   1  -6   4       21.63       26.00      2.31 o 
   2  -6   4      195.95      168.55      4.13 o 
   3  -6   4       73.49       72.75      4.11 o 
   4  -6   4        0.28        8.52      3.28 o 
   5  -6   4      244.49      262.75      8.24 o 
   6  -6   4        5.39        7.94      6.04 o 
   7  -6   4       87.72       76.17     11.16 o 
   8  -6   4        0.01       -3.88      6.53 o 
  -9  -5   4        8.08       -2.49      7.15 o 
  -8  -5   4      110.57      135.99     14.61 o 
  -7  -5   4       53.68       58.67     10.11 o 
  -6  -5   4      240.91      218.26     31.09 o 
  -5  -5   4        1.65        6.84      4.93 o 
  -4  -5   4      426.50      400.81     15.76 o 
  -3  -5   4       72.12       89.70      8.12 o 
  -2  -5   4       70.73       36.83      5.46 o 
  -1  -5   4      148.23      140.64      8.07 o 
   0  -5   4       42.54       50.84      5.05 o 
   1  -5   4      510.71      600.66      9.78 o 
   2  -5   4      540.76      543.79      6.67 o 
   3  -5   4      373.34      297.76      6.58 o 
   4  -5   4        0.39        1.83      2.51 o 
   5  -5   4       94.67       87.71      5.12 o 
   6  -5   4      117.05      127.88      9.07 o 
   7  -5   4       78.27       83.01      9.07 o 
   8  -5   4       92.95      106.70     12.38 o 
  -9  -4   4        0.66       -8.35      8.35 o 
  -7  -4   4      168.78      205.06     10.20 o 
  -6  -4   4       59.64       97.60      7.79 o 
  -5  -4   4      419.33      445.92     17.15 o 
  -4  -4   4      112.79       95.00      8.04 o 
  -3  -4   4        6.26        6.57      2.67 o 
  -2  -4   4       59.37       66.81      3.95 o 
  -1  -4   4      608.57      610.71     14.99 o 
   0  -4   4     1174.18     1128.57     50.36 o 
   1  -4   4      117.36      159.86      5.01 o 
   2  -4   4       64.16       60.95      2.48 o 
   3  -4   4       21.08       23.16      1.82 o 
   4  -4   4       60.42       80.04      4.08 o 
   5  -4   4      274.75      253.70     10.25 o 
   6  -4   4       13.27       17.34      5.89 o 
   7  -4   4        5.02       -4.79      5.15 o 
   8  -4   4       10.64        3.86      4.96 o 
   9  -4   4       59.79       40.59      7.97 o 
  -9  -3   4       54.93       45.57     11.99 o 
  -8  -3   4        2.33       -8.68      8.68 o 
  -7  -3   4        6.31        5.22      7.88 o 
  -6  -3   4        7.85       10.20      4.15 o 
  -5  -3   4      264.15      237.09      9.16 o 
  -4  -3   4      109.34      102.66      5.76 o 
  -3  -3   4      265.20      276.88      7.89 o 
  -2  -3   4      207.75      180.10      5.76 o 
  -1  -3   4       28.60       56.48      4.92 o 
   0  -3   4     4259.84     4195.13     24.10 o 
   1  -3   4     1054.54      901.12     10.09 o 
   2  -3   4      239.89      248.13      4.65 o 
   3  -3   4      521.98      564.66      6.27 o 
   4  -3   4      397.99      385.61      6.93 o 
   5  -3   4       12.21       15.08      5.05 o 
   6  -3   4       68.56       56.96      6.41 o 
   7  -3   4        0.44        0.91      4.80 o 
   8  -3   4        0.61        1.23      4.70 o 
   9  -3   4       47.83       42.79      7.28 o 
  -9  -2   4       97.38      113.17     14.00 o 
  -8  -2   4        0.06       -8.55      8.55 o 
  -7  -2   4      209.69      244.83     16.65 o 
  -6  -2   4        0.22        8.71      4.12 o 
  -5  -2   4       92.40      117.52      5.45 o 
  -4  -2   4       22.86       25.39      3.46 o 
  -3  -2   4      772.34      714.47     12.03 o 
  -2  -2   4     1165.26     1080.92     13.06 o 
  -1  -2   4       87.07      105.17      5.87 o 
   0  -2   4     6438.00     6970.10     42.24 o 
   1  -2   4     4852.35     5276.03     49.06 o 
   2  -2   4      606.04      664.56      7.08 o 
   3  -2   4      862.84      751.52     11.27 o 
   4  -2   4      272.54      289.57      6.15 o 
   5  -2   4        7.11       12.60      3.77 o 
   6  -2   4        2.80       -0.14      6.50 o 
   7  -2   4       93.48       82.49     11.06 o 
   8  -2   4       11.98       -1.00     10.47 o 
   9  -2   4       56.42       38.52     11.03 o 
  -9  -1   4        3.92       -2.61      7.14 o 
  -8  -1   4       50.73       38.50      9.61 o 
  -7  -1   4        3.48        1.29      6.58 o 
  -6  -1   4      509.42      492.48     19.81 o 
  -5  -1   4      446.00      436.79      9.32 o 
  -4  -1   4      596.48      528.71     11.35 o 
  -3  -1   4      794.58      836.33     18.11 o 
  -2  -1   4        2.10        7.42      3.43 o 
  -1  -1   4      166.29      187.50      7.58 o 
   0  -1   4    19183.05    20309.55    151.57 o 
   1  -1   4     4366.64     4490.81     16.90 o 
   2  -1   4       75.62       79.26      3.18 o 
   3  -1   4     1820.77     2067.02     16.19 o 
   4  -1   4      175.84      169.59      4.94 o 
   5  -1   4      733.10      696.42     14.52 o 
   6  -1   4       18.13        1.56      6.38 o 
   7  -1   4        2.08        0.11      7.58 o 
   8  -1   4       19.12       19.12      8.85 o 
   9  -1   4       23.87       16.11     10.51 o 
  -9   0   4        3.02       -7.39      7.50 o 
  -8   0   4        9.29       -7.53      7.53 o 
  -7   0   4       66.70       56.56     10.07 o 
  -6   0   4       49.04       45.00      5.84 o 
  -5   0   4      124.65       99.42      4.10 o 
  -4   0   4       35.37       48.21      3.41 o 
  -3   0   4      162.40      135.54      8.18 o 
  -2   0   4     2218.30     2161.22     24.90 o 
  -1   0   4      175.34      172.40      7.21 o 
   0   0   4    15527.23    15601.57     49.91 o 
   1   0   4       77.25       84.35      3.74 o 
   2   0   4     4434.47     4403.34     19.13 o 
   3   0   4     2742.05     2646.21     20.73 o 
   4   0   4      284.03      277.45      6.53 o 
   5   0   4      218.06      244.82      7.77 o 
   6   0   4       88.94       79.99     10.24 o 
   7   0   4        1.47       10.43      7.50 o 
   8   0   4       44.02       32.83      9.94 o 
   9   0   4        1.40      -10.92     10.92 o 
  -9   1   4        3.54        8.57      7.54 o 
  -8   1   4        4.06        0.00      5.22 o 
  -7   1   4      366.12      332.39     17.84 o 
  -6   1   4       94.79      112.93      7.74 o 
  -5   1   4       30.08       24.44      3.30 o 
  -4   1   4       13.71        9.70      1.93 o 
  -3   1   4      131.75      166.50      5.92 o 
  -2   1   4       17.27        4.04      3.04 o 
  -1   1   4     1106.46     1064.81     10.14 o 
   0   1   4    18629.03    20356.17     37.79 o 
   1   1   4        8.56        4.80      1.96 o 
   2   1   4     1136.98     1145.32     18.29 o 
   3   1   4     1064.57     1237.46     12.72 o 
   4   1   4      512.26      462.42     13.93 o 
   5   1   4      156.79      149.86      6.60 o 
   6   1   4     1032.86     1062.04     28.55 o 
   7   1   4       45.59       47.27      8.80 o 
   8   1   4      405.13      405.80     21.87 o 
   9   1   4       33.93       30.51     10.90 o 
  -9   2   4       41.39       61.30     11.73 o 
  -8   2   4       32.88       32.08      6.20 o 
  -7   2   4       10.94       -0.59      6.17 o 
  -6   2   4       59.66       59.02      5.87 o 
  -5   2   4       54.19       61.95      4.21 o 
  -4   2   4       76.49       77.35      3.38 o 
  -3   2   4      845.62     1027.18      9.02 o 
  -2   2   4      270.79      399.43      5.98 o 
  -1   2   4     1633.58     1976.46     13.12 o 
   0   2   4     9531.91     9704.75     22.32 o 
   1   2   4       32.86       17.15      1.75 o 
   2   2   4     1660.76     1677.16     21.45 o 
   3   2   4      539.30      425.70      5.37 o 
   4   2   4       21.54       30.12      2.69 o 
   5   2   4        0.16        0.36      2.52 o 
   6   2   4        1.12        5.92      4.23 o 
   7   2   4       50.02       26.70      9.39 o 
   8   2   4        5.06        8.76      8.84 o 
   9   2   4      121.56      125.83     15.42 o 
  10   2   4        0.27        1.03      8.25 o 
  -8   3   4       19.62       31.11     10.46 o 
  -7   3   4       13.07        3.83      5.19 o 
  -6   3   4       26.62       28.42      4.20 o 
  -5   3   4      118.45      106.83      5.16 o 
  -4   3   4      183.09      185.37      5.26 o 
  -3   3   4        0.16        1.27      1.62 o 
  -2   3   4      156.84      173.67      4.34 o 
  -1   3   4      789.61      544.19      7.26 o 
   0   3   4     3019.84     3006.44     11.53 o 
   1   3   4        5.84       17.16      2.08 o 
   2   3   4      209.96      192.75      7.07 o 
   3   3   4      535.01      526.33      4.97 o 
   4   3   4      195.18      161.98      4.72 o 
   5   3   4      101.35      100.52      6.15 o 
   6   3   4       25.08       24.17      6.47 o 
   7   3   4      175.98      177.79     14.25 o 
   8   3   4       19.29       21.89      9.23 o 
   9   3   4       72.87       76.32     12.33 o 
  -8   4   4        7.40        0.87      6.20 o 
  -7   4   4       61.69       61.22      8.62 o 
  -6   4   4        0.53       -3.17      7.67 o 
  -5   4   4        0.95        1.85      3.21 o 
  -4   4   4        1.07       -0.45      2.26 o 
  -3   4   4       31.73       34.58      2.39 o 
  -2   4   4       15.86       25.54      1.87 o 
  -1   4   4        3.92        0.78      2.27 o 
   0   4   4     1324.08     1315.41     11.91 o 
   1   4   4      155.94       75.66      2.38 o 
   2   4   4     1022.96      993.59     12.53 o 
   3   4   4      266.64      295.77      6.01 o 
   4   4   4      193.30      172.90      4.75 o 
   5   4   4      986.18      966.98     16.71 o 
   6   4   4        7.83       18.24      6.52 o 
   7   4   4        4.09        6.40      4.52 o 
   8   4   4       18.20       31.92      9.75 o 
   9   4   4        7.92       26.27      8.94 o 
  -8   5   4       67.57       69.22     11.90 o 
  -7   5   4        0.01       -7.31      7.31 o 
  -6   5   4       90.44       89.18      7.65 o 
  -5   5   4      138.15      133.90      6.64 o 
  -4   5   4       62.29       54.83      4.47 o 
  -3   5   4      301.77      276.79      9.40 o 
  -2   5   4       34.16       55.51      4.07 o 
  -1   5   4      152.70      181.39      7.11 o 
   0   5   4      340.59      348.59      6.88 o 
   1   5   4       22.49       66.49      2.26 o 
   2   5   4      302.53      240.39      4.23 o 
   3   5   4      305.15      285.08      6.25 o 
   4   5   4      109.54       96.97      5.59 o 
   5   5   4      129.28      126.60      6.93 o 
   6   5   4     1063.07     1050.23     19.23 o 
   7   5   4       81.62       93.50      7.67 o 
   8   5   4      217.00      204.15     15.93 o 
   9   5   4        2.24        9.06      7.63 o 
  -8   6   4        0.16       13.32      8.66 o 
  -7   6   4      107.23      115.57      9.70 o 
  -6   6   4        3.11        6.74      3.92 o 
  -5   6   4        5.82        7.12      3.70 o 
  -4   6   4      103.16      101.91      5.94 o 
  -3   6   4       97.13       76.14      7.72 o 
  -2   6   4      229.18      223.95      8.54 o 
  -1   6   4       89.49      105.78      4.61 o 
   0   6   4       71.55       97.13      3.69 o 
   1   6   4     1346.63     1439.60     18.50 o 
   2   6   4        1.67        6.09      1.69 o 
   3   6   4      346.45      332.98      6.80 o 
   4   6   4        0.39        3.99      3.40 o 
   5   6   4        9.95        8.36      3.87 o 
   6   6   4       51.92       49.93      5.84 o 
   7   6   4        1.72        5.44      4.50 o 
   8   6   4       49.85       57.03      8.57 o 
   9   6   4        1.23        6.29      6.05 o 
  -7   7   4       18.32       48.68     11.32 o 
  -6   7   4      198.51      186.53      8.92 o 
  -5   7   4       64.96       72.15      6.04 o 
  -4   7   4      962.85      957.67     15.95 o 
  -3   7   4      318.79      310.19     11.37 o 
  -2   7   4      137.31      149.50     10.75 o 
  -1   7   4      518.95      543.40      9.93 o 
   0   7   4        2.63        5.30      1.99 o 
   1   7   4       82.99       44.39      2.91 o 
   2   7   4       65.36       51.05      3.50 o 
   3   7   4       88.52       88.05      4.08 o 
   4   7   4      551.14      633.62     13.48 o 
   5   7   4       18.32       35.55      4.85 o 
   6   7   4      346.37      349.62     19.72 o 
   7   7   4       17.36       18.79      5.24 o 
   8   7   4        8.38       10.98      4.71 o 
   9   7   4       24.01       31.01      8.77 o 
  -7   8   4        0.16        2.86      9.65 o 
  -6   8   4       20.87       30.33      7.25 o 
  -5   8   4       52.57       47.91      7.23 o 
  -4   8   4        0.52        3.52      4.05 o 
  -3   8   4      238.49      208.82     14.66 o 
  -2   8   4       98.46       66.81      8.93 o 
  -1   8   4      263.33      318.96      9.65 o 
   0   8   4       19.70       18.27      3.07 o 
   1   8   4        2.95        2.83      2.26 o 
   2   8   4      772.40      802.27     15.07 o 
   3   8   4       70.98       49.98      5.08 o 
   4   8   4       49.12       32.06      4.34 o 
   5   8   4       20.89       14.14      4.32 o 
   6   8   4        4.52        7.80      4.91 o 
   7   8   4       14.13       11.74      4.73 o 
   8   8   4        0.00       -3.01      4.14 o 
   9   8   4        1.28        8.78      9.92 o 
  -6   9   4       11.64       17.00      6.43 o 
  -5   9   4        6.45        4.78      5.49 o 
  -4   9   4       93.76      108.50      9.23 o 
  -3   9   4      168.04      206.94     15.47 o 
  -2   9   4      119.73      147.39     12.76 o 
  -1   9   4       20.22       22.30      7.09 o 
   0   9   4      229.43      259.53     12.79 o 
   1   9   4      275.37      257.71      6.56 o 
   2   9   4      618.03      666.35     11.62 o 
   3   9   4        7.04        7.43      4.23 o 
   4   9   4        3.38        2.38      6.52 o 
   5   9   4       46.01       56.37      9.46 o 
   6   9   4       14.48       17.39      7.08 o 
   7   9   4       27.13       28.12      8.48 o 
   8   9   4        9.33       25.84      8.16 o 
  -6  10   4       14.00       28.51      8.56 o 
  -5  10   4       23.45       34.90     10.53 o 
  -4  10   4      353.87      398.03     21.81 o 
  -3  10   4        9.44       18.73      8.03 o 
  -2  10   4       72.97       55.94      9.95 o 
  -1  10   4      110.03      101.30     11.49 o 
   0  10   4      165.02      162.65      8.21 o 
   1  10   4       10.66       16.72      4.91 o 
   2  10   4        0.90        0.25      4.92 o 
   3  10   4      273.80      273.07     10.54 o 
   4  10   4       13.98       11.89      6.98 o 
   5  10   4      254.64      219.46     15.84 o 
   6  10   4        2.46       -1.55      8.42 o 
   7  10   4        0.84       -6.77      6.77 o 
   8  10   4        6.43        1.42      7.48 o 
  -5  11   4       46.44       75.26     12.26 o 
  -4  11   4        4.21       17.04      9.26 o 
  -3  11   4      168.38      187.19     15.92 o 
  -2  11   4        0.73        4.68      7.38 o 
  -1  11   4      280.13      334.88     18.79 o 
   0  11   4        1.36        8.49      7.05 o 
   1  11   4       62.39       51.43      6.32 o 
   2  11   4      226.28      233.97     10.76 o 
   3  11   4       85.29       73.10      6.99 o 
   4  11   4       12.76       25.40      8.50 o 
   5  11   4       22.29       23.52      8.84 o 
   6  11   4       88.46       59.73      9.99 o 
   7  11   4        0.24       -7.32      7.32 o 
   8  11   4        4.28        1.05      8.67 o 
  -4  12   4      114.63      146.57     16.12 o 
  -3  12   4       20.29       41.47     10.51 o 
  -2  12   4        3.77        3.79      7.86 o 
  -1  12   4        0.64        5.69      7.66 o 
   0  12   4      152.01      127.37     13.17 o 
   1  12   4      193.92      199.42      9.96 o 
   2  12   4      228.84      226.30     10.64 o 
   3  12   4       13.17       18.20      7.46 o 
   4  12   4        7.84        6.43      6.98 o 
   5  12   4       63.54       68.74     11.34 o 
   6  12   4        0.34       -6.82      6.82 o 
   7  12   4       52.39       59.47     11.28 o 
  -3  13   4       15.25       34.78      9.90 o 
  -2  13   4        9.75        8.02      8.32 o 
  -1  13   4        9.78        4.58      6.32 o 
   0  13   4        5.40        4.17      7.75 o 
   1  13   4        4.63       16.54      8.14 o 
   2  13   4      134.71      134.08      8.93 o 
   3  13   4      142.36      142.19     13.34 o 
   4  13   4       46.51       51.78     10.11 o 
   5  13   4       13.97        7.65      8.47 o 
   6  13   4        8.14       -8.61      8.61 o 
  -2  14   4      110.08      127.87     14.93 o 
  -1  14   4       21.18       18.18     10.30 o 
   0  14   4       34.97       45.28     10.64 o 
   1  14   4        0.00        1.26      8.69 o 
   2  14   4       94.46      113.33      8.84 o 
   3  14   4        5.20       -2.74      7.12 o 
   4  14   4       24.86       17.29      8.40 o 
   5  14   4        0.95       -8.14      8.14 o 
   0  15   4       16.84       24.42      8.36 o 
   1  15   4        2.14        3.82      8.59 o 
   2  15   4       18.90       14.02      9.17 o 
   3  15   4        0.61       -7.80      7.80 o 
   4  15   4        4.75       -8.21      8.21 o 
  -1 -15   5        0.00       16.70      5.54 o 
  -4 -14   5        4.63        9.28      7.01 o 
  -3 -14   5        2.65       -3.90      6.31 o 
  -2 -14   5       17.77       17.90      5.36 o 
  -1 -14   5       24.82       12.35      8.09 o 
   0 -14   5        1.49       25.36      9.11 o 
   1 -14   5       10.04       20.82     10.23 o 
   2 -14   5        6.32      -10.55     10.55 o 
  -5 -13   5        8.61       -7.41      7.41 o 
  -4 -13   5       28.64       45.84      9.41 o 
  -3 -13   5        0.74        0.36      6.41 o 
  -2 -13   5       39.21       42.04      6.82 o 
  -1 -13   5        4.21        1.83      7.00 o 
   0 -13   5        0.04        8.62      8.14 o 
   1 -13   5       34.44       45.63     11.03 o 
   2 -13   5       17.89        9.79      7.99 o 
   3 -13   5        2.76       -2.07     10.76 o 
   4 -13   5        3.86       11.61     10.23 o 
  -6 -12   5       18.87       61.30     39.29 o 
  -5 -12   5       13.70       23.16      8.11 o 
  -4 -12   5        1.26        1.79      7.35 o 
  -3 -12   5        2.43        8.70      5.03 o 
  -2 -12   5       12.89       17.84      7.37 o 
  -1 -12   5       38.54       38.02      6.45 o 
   0 -12   5        0.36       -3.72      6.44 o 
   1 -12   5        2.53        7.36      9.37 o 
   2 -12   5       33.65       30.57      6.49 o 
   3 -12   5        6.69        6.63      9.49 o 
   4 -12   5       13.85       11.39     10.10 o 
   5 -12   5        9.45        8.66      7.37 o 
  -6 -11   5        0.52       24.25     18.97 o 
  -5 -11   5      223.90      258.90     18.31 o 
  -4 -11   5        0.66        2.01      7.08 o 
  -3 -11   5       23.98       24.91      7.55 o 
  -2 -11   5        0.04       -5.77      6.11 o 
  -1 -11   5        1.17        0.21      4.79 o 
   0 -11   5      209.10      222.19     18.38 o 
   1 -11   5        3.55       11.34      8.13 o 
   2 -11   5       86.35       69.64      7.50 o 
   3 -11   5        0.02       -4.24      5.63 o 
   4 -11   5        7.27       19.47      6.36 o 
   5 -11   5       27.50       37.32      8.83 o 
  -7 -10   5        5.90       38.49     29.48 o 
  -6 -10   5        0.82       16.79      9.80 o 
  -5 -10   5       28.64       22.34      9.08 o 
  -4 -10   5       83.51       89.16     10.87 o 
  -3 -10   5        2.46        8.81      6.73 o 
  -2 -10   5      225.27      211.36     14.00 o 
  -1 -10   5       31.53       27.93      6.67 o 
   0 -10   5       92.64       87.02      6.98 o 
   1 -10   5      220.65      214.98     17.33 o 
   2 -10   5      104.38      124.73      8.75 o 
   3 -10   5      160.50      151.22      9.99 o 
   4 -10   5       10.38        6.88      5.86 o 
   5 -10   5        0.35        3.94      5.41 o 
   6 -10   5       20.16       30.04     10.17 o 
  -7  -9   5       21.29       48.02     20.93 o 
  -6  -9   5       39.19       66.82     14.22 o 
  -5  -9   5       20.52       11.79      6.42 o 
  -4  -9   5        4.85        7.89      6.76 o 
  -3  -9   5      316.56      317.08     16.88 o 
  -2  -9   5       82.98       82.27      9.63 o 
  -1  -9   5      650.72      648.90     20.82 o 
   0  -9   5       60.20       51.49      5.39 o 
   1  -9   5       95.35      100.49     12.26 o 
   2  -9   5       17.82       14.67      4.84 o 
   3  -9   5        0.39        0.82      4.81 o 
   4  -9   5      138.90      133.78      7.80 o 
   5  -9   5        6.11        9.33      6.07 o 
   6  -9   5       85.59       88.97     14.32 o 
   7  -9   5       42.07       38.94     12.58 o 
  -8  -8   5        5.13        6.69      7.24 o 
  -7  -8   5        5.03       14.05     16.39 o 
  -6  -8   5      220.93      259.22     11.73 o 
  -5  -8   5       23.79       14.79      7.12 o 
  -4  -8   5       23.28       28.96      6.60 o 
  -3  -8   5       16.77       21.57      6.27 o 
  -2  -8   5      282.19      268.80     13.81 o 
  -1  -8   5       57.44       56.15      6.88 o 
   0  -8   5      151.52      156.29      9.75 o 
   1  -8   5       11.76        6.44      2.78 o 
   2  -8   5       32.71       32.76      4.05 o 
   3  -8   5      119.10      133.45      6.53 o 
   4  -8   5        1.28        6.16      4.31 o 
   5  -8   5      120.05      126.66      9.32 o 
   6  -8   5       24.94       22.83      9.97 o 
   7  -8   5       48.06       60.29     12.22 o 
  -8  -7   5        3.35       -0.26      5.37 o 
  -7  -7   5        0.48        9.09     11.42 o 
  -6  -7   5        2.34       13.30     12.67 o 
  -5  -7   5       38.15       25.38      7.27 o 
  -4  -7   5      178.40      184.01     12.43 o 
  -3  -7   5        8.44       14.60      5.57 o 
  -2  -7   5       54.97       55.07      6.82 o 
  -1  -7   5      368.65      347.05     13.94 o 
   0  -7   5      111.28      109.73      7.63 o 
   1  -7   5      112.27       96.88      4.83 o 
   2  -7   5       28.78       34.32      6.32 o 
   3  -7   5        0.67        3.54      3.06 o 
   4  -7   5        3.30        0.17      3.21 o 
   5  -7   5       14.03       15.29      3.73 o 
   6  -7   5       79.44       95.98     11.70 o 
   7  -7   5       42.38       59.36     11.28 o 
   8  -7   5        6.51       25.69      8.88 o 
  -8  -6   5       46.94       42.30      6.15 o 
  -7  -6   5        0.13        7.59     11.44 o 
  -6  -6   5        3.39        9.48      4.86 o 
  -5  -6   5       69.21       64.98      8.88 o 
  -4  -6   5       23.23       19.84      6.06 o 
  -3  -6   5       50.92       59.64      7.64 o 
  -2  -6   5      464.25      519.17     17.15 o 
  -1  -6   5       22.60       12.60      4.10 o 
   0  -6   5      135.05      112.50      7.66 o 
   1  -6   5      238.31      198.97      6.03 o 
   2  -6   5      527.00      531.33     12.15 o 
   3  -6   5      580.51      563.90     13.33 o 
   4  -6   5       88.71       94.76      4.98 o 
   5  -6   5      128.94      139.50      6.49 o 
   6  -6   5       90.60       99.03      8.21 o 
   7  -6   5        0.48        6.82      5.43 o 
   8  -6   5      114.40      133.86     13.94 o 
  -8  -5   5       27.02       43.15      9.64 o 
  -7  -5   5      100.17      119.83      8.86 o 
  -6  -5   5        3.73        1.93      4.59 o 
  -5  -5   5       23.91       19.82      5.96 o 
  -4  -5   5      187.50      222.97     12.56 o 
  -3  -5   5      119.42      120.08      5.88 o 
  -2  -5   5        2.27        7.65      3.81 o 
  -1  -5   5      675.00      747.00     12.14 o 
   0  -5   5       27.65       56.91      9.15 o 
   1  -5   5       68.91       69.68      3.78 o 
   2  -5   5       80.23       72.74      3.38 o 
   3  -5   5        1.95        0.58      2.88 o 
   4  -5   5     1125.73     1032.93     12.74 o 
   5  -5   5       45.46       44.44      5.94 o 
   6  -5   5       73.26       75.58      7.35 o 
   7  -5   5       16.39       11.51      5.39 o 
   8  -5   5       33.22       22.94      8.39 o 
  -8  -4   5        1.46        9.64      7.14 o 
  -7  -4   5       13.12       14.76      5.38 o 
  -6  -4   5       21.22       41.14      5.79 o 
  -5  -4   5      151.50      128.28     10.55 o 
  -4  -4   5      534.74      549.45     12.69 o 
  -3  -4   5      510.40      521.52     11.15 o 
  -2  -4   5       60.63       64.85      4.03 o 
  -1  -4   5      626.00      661.80     17.44 o 
   0  -4   5      158.69      152.13      5.84 o 
   1  -4   5      218.39      224.89      6.57 o 
   2  -4   5        3.80        0.24      1.75 o 
   3  -4   5       81.10       63.27      3.15 o 
   4  -4   5      466.16      463.33     10.36 o 
   5  -4   5      266.37      254.53     10.35 o 
   6  -4   5        0.69        0.69      4.65 o 
   7  -4   5       12.98       16.04      5.38 o 
   8  -4   5        5.43        4.43     14.00 o 
   9  -4   5       10.12       10.24      6.51 o 
  -9  -3   5       46.48       54.16     11.59 o 
  -8  -3   5       53.56       50.66     11.53 o 
  -7  -3   5      105.55      106.49     12.09 o 
  -6  -3   5      169.49      151.75      8.41 o 
  -5  -3   5      271.58      274.90      9.91 o 
  -4  -3   5        0.07        0.85      3.15 o 
  -3  -3   5      795.60      796.86     34.29 o 
  -2  -3   5      199.73      221.22      6.71 o 
  -1  -3   5      490.29      461.77     13.15 o 
   0  -3   5       12.94       17.80      2.81 o 
   1  -3   5     1384.71     1449.01     10.96 o 
   2  -3   5      278.80      245.31      5.03 o 
   3  -3   5       70.07       60.97      2.94 o 
   4  -3   5      866.70      824.24     11.26 o 
   5  -3   5      532.92      513.51     13.60 o 
   6  -3   5       18.19       15.91      4.81 o 
   7  -3   5       26.05       43.10      6.25 o 
   8  -3   5        1.68        7.33     11.34 o 
   9  -3   5        2.00       -5.94      6.21 o 
  -9  -2   5        6.32       -8.11      8.11 o 
  -8  -2   5       35.46       22.14      8.56 o 
  -7  -2   5      155.71      148.12     13.55 o 
  -6  -2   5       46.05       55.52      7.81 o 
  -5  -2   5        0.30       -1.52      3.60 o 
  -4  -2   5       94.22       85.70      5.57 o 
  -3  -2   5      389.28      383.95     22.04 o 
  -2  -2   5      219.39      253.19     10.58 o 
  -1  -2   5        5.77        1.48      3.46 o 
   0  -2   5     2856.92     2792.21     23.68 o 
   1  -2   5        5.18        5.09      1.43 o 
   2  -2   5      534.42      564.82      6.95 o 
   3  -2   5      811.79      871.93      9.29 o 
   4  -2   5      570.78      562.93     10.46 o 
   5  -2   5      145.44      133.53      7.38 o 
   6  -2   5      227.06      196.75     14.25 o 
   7  -2   5       35.92       24.29      9.22 o 
   8  -2   5      107.94      110.54     14.73 o 
   9  -2   5        2.85        2.55     10.25 o 
  -9  -1   5        9.71       -8.87      8.87 o 
  -7  -1   5      183.93      205.11     15.03 o 
  -6  -1   5       95.30      116.66     11.47 o 
  -5  -1   5      346.01      319.73      8.40 o 
  -4  -1   5      162.33      156.96      6.86 o 
  -3  -1   5       78.99      105.96      5.34 o 
  -2  -1   5        1.16        3.83      3.65 o 
  -1  -1   5     2134.70     2004.88     25.44 o 
   0  -1   5        1.32       20.36      2.20 o 
   1  -1   5     4003.92     4600.48     21.01 o 
   2  -1   5     1562.56     1658.16     14.26 o 
   3  -1   5      139.60      115.02      6.05 o 
   4  -1   5       75.72       74.11      5.03 o 
   5  -1   5       49.02       64.07      5.38 o 
   6  -1   5      132.37      151.92     12.62 o 
   7  -1   5       43.21       42.86      9.90 o 
   8  -1   5       25.14       17.82      9.14 o 
   9  -1   5       99.79      102.20     14.72 o 
  -9   0   5       44.67       28.26      9.34 o 
  -7   0   5       24.49        5.73      6.88 o 
  -6   0   5      113.19      122.09      8.32 o 
  -5   0   5        0.82        8.33      3.14 o 
  -4   0   5       44.13       38.81      4.12 o 
  -3   0   5        3.77       23.34      3.50 o 
  -2   0   5       25.43       55.32      5.48 o 
  -1   0   5      962.03      917.80     17.15 o 
   0   0   5       57.99       70.10      3.01 o 
   1   0   5     4764.72     5094.39     21.65 o 
   2   0   5        1.30        3.96      1.79 o 
   3   0   5     1919.80     1819.73     28.64 o 
   4   0   5       54.80       73.10      4.66 o 
   5   0   5      478.23      472.98     12.85 o 
   6   0   5      749.21      793.52     25.69 o 
   7   0   5       73.27       57.51     10.40 o 
   8   0   5       99.10       80.10     11.59 o 
   9   0   5        0.35      -10.90     10.90 o 
  -8   1   5       68.30       62.91      9.86 o 
  -7   1   5        6.87        6.00      5.11 o 
  -6   1   5       33.03       30.43      5.52 o 
  -5   1   5      290.23      299.89      8.07 o 
  -4   1   5      114.12      102.05      4.66 o 
  -3   1   5     2146.84     2218.67     28.43 o 
  -2   1   5       28.47       10.65      3.67 o 
  -1   1   5     5661.52     5873.79     65.61 o 
   0   1   5      163.35      181.66      4.36 o 
   1   1   5     1984.37     1860.44     14.24 o 
   2   1   5     2472.69     2385.80     29.01 o 
   3   1   5      634.29      637.73     18.09 o 
   4   1   5       80.59       80.03      3.68 o 
   5   1   5      109.45      122.87      6.38 o 
   6   1   5      128.43      116.83     11.30 o 
   7   1   5      259.69      275.86     17.21 o 
   8   1   5        1.80       -8.36     10.78 o 
   9   1   5      135.21      140.85     16.30 o 
  -8   2   5        8.04       26.59      8.20 o 
  -7   2   5       50.16       38.99      5.28 o 
  -6   2   5        3.30        1.56      3.43 o 
  -5   2   5       15.46       13.69      2.82 o 
  -4   2   5       14.60        9.52      1.98 o 
  -3   2   5       97.20       72.42      3.73 o 
  -2   2   5      825.92     1018.97     11.36 o 
  -1   2   5       31.06       38.91      2.95 o 
   0   2   5     1941.64     1835.81     12.74 o 
   1   2   5        7.93        0.80      1.85 o 
   2   2   5       70.68       63.58      5.58 o 
   3   2   5       92.03      114.18      7.85 o 
   4   2   5       84.46      130.28      6.13 o 
   5   2   5      791.07      770.17     14.57 o 
   6   2   5       39.83       47.91      5.56 o 
   7   2   5      264.25      266.69     17.07 o 
   8   2   5       85.69       64.51     12.05 o 
   9   2   5        0.67      -11.25     11.25 o 
  -8   3   5        0.58       -8.09      8.09 o 
  -7   3   5      225.29      197.13     13.01 o 
  -6   3   5       14.17       15.68      5.15 o 
  -5   3   5      188.15      194.95      6.15 o 
  -4   3   5       25.55       18.04      2.60 o 
  -3   3   5        9.17        5.89      1.76 o 
  -2   3   5      398.87      354.12      6.25 o 
  -1   3   5      812.75      784.42      9.60 o 
   0   3   5      384.89      340.79      4.46 o 
   1   3   5       22.71       32.22      1.85 o 
   2   3   5      831.81      940.41     11.12 o 
   3   3   5      269.90      338.82      8.13 o 
   4   3   5      532.43      503.19     11.33 o 
   5   3   5      491.13      514.25     12.40 o 
   6   3   5      873.78      896.57     17.48 o 
   7   3   5        0.50        2.82      6.56 o 
   8   3   5      104.82      100.94     12.82 o 
   9   3   5       45.88       33.03     10.06 o 
  -8   4   5        2.04       -6.79      7.44 o 
  -7   4   5        0.01       -5.82      5.82 o 
  -6   4   5        3.73        4.76      4.85 o 
  -5   4   5       27.25       29.54      4.18 o 
  -4   4   5      121.87      113.25      5.65 o 
  -3   4   5       59.26       53.35      3.16 o 
  -2   4   5      168.76      159.18      4.65 o 
  -1   4   5       14.43        6.96      2.26 o 
   0   4   5       91.48      104.08      2.90 o 
   1   4   5      576.59      637.59      7.74 o 
   2   4   5      772.71      855.09     11.05 o 
   3   4   5      141.23      112.74      3.86 o 
   4   4   5       33.19       51.12      4.65 o 
   5   4   5      111.11      107.29      6.81 o 
   6   4   5       35.49       36.45      5.77 o 
   7   4   5      200.49      172.87      9.14 o 
   8   4   5       97.77      106.28     12.66 o 
   9   4   5        0.31        5.44      8.49 o 
  -8   5   5       24.65       17.42      8.00 o 
  -7   5   5       71.07       63.32      8.15 o 
  -6   5   5      119.20      104.37      6.68 o 
  -5   5   5        6.55       14.66      3.86 o 
  -4   5   5      283.83      270.30      8.44 o 
  -3   5   5      453.42      444.17     21.36 o 
  -2   5   5        1.45        3.40      2.59 o 
  -1   5   5       67.33       87.24      5.51 o 
   0   5   5       96.31      145.20      4.94 o 
   1   5   5     1829.65     2171.54     12.37 o 
   2   5   5        1.19        2.36      1.30 o 
   3   5   5      318.05      377.54      7.02 o 
   4   5   5        3.76        1.56      3.06 o 
   5   5   5       71.23       65.78      5.78 o 
   6   5   5        0.12        7.99      4.85 o 
   7   5   5      195.93      211.75     10.24 o 
   8   5   5       10.64       23.32      8.45 o 
   9   5   5       17.69        9.02      7.86 o 
  -7   6   5       12.84        8.82      8.74 o 
  -6   6   5      200.91      205.97      9.02 o 
  -5   6   5       27.60       44.40      5.73 o 
  -4   6   5      366.12      345.04      9.90 o 
  -3   6   5       49.07       35.28      5.26 o 
  -2   6   5      188.00      254.16     13.13 o 
  -1   6   5       86.09       86.15      5.81 o 
   0   6   5      317.66      317.74      7.22 o 
   1   6   5       55.98       28.76      2.55 o 
   2   6   5        4.77        0.78      1.53 o 
   3   6   5      566.40      589.15      9.10 o 
   4   6   5      436.64      449.82     11.42 o 
   5   6   5      189.76      199.74      8.73 o 
   6   6   5       15.30       16.63      5.41 o 
   7   6   5      104.39      101.46      7.83 o 
   8   6   5       42.29       43.18      6.67 o 
   9   6   5       17.78       15.24      8.64 o 
  -7   7   5        2.87        7.23     18.00 o 
  -6   7   5        0.01        0.67      4.32 o 
  -5   7   5      236.01      245.73      9.54 o 
  -4   7   5      155.66      171.27      7.74 o 
  -3   7   5      768.00      748.48     17.20 o 
  -2   7   5      176.00      178.59     11.95 o 
  -1   7   5       93.65       99.93      4.88 o 
   0   7   5       30.52       24.92      2.64 o 
   1   7   5      209.49      185.55      5.08 o 
   2   7   5      962.65      905.73     15.39 o 
   3   7   5       40.16       63.10      3.80 o 
   4   7   5        3.47        4.61      3.49 o 
   5   7   5        7.96       12.07      3.93 o 
   6   7   5       34.95       25.20      5.65 o 
   7   7   5       16.20       29.66      5.27 o 
   8   7   5        1.24       -3.38      7.34 o 
   9   7   5        3.41       18.61      7.66 o 
  -7   8   5       35.53       32.69     11.02 o 
  -6   8   5       78.95       87.74      8.87 o 
  -5   8   5        7.96        6.22      4.32 o 
  -4   8   5       83.55       75.15      6.11 o 
  -3   8   5       37.47       38.37      9.05 o 
  -2   8   5      190.48      156.39     12.62 o 
  -1   8   5       51.67       27.22      4.15 o 
   0   8   5      269.93      254.39      7.52 o 
   1   8   5      168.09      184.22      6.38 o 
   2   8   5      692.76      688.76     11.53 o 
   3   8   5      227.56      211.11      8.32 o 
   4   8   5        1.28        0.41      5.21 o 
   5   8   5      138.01      109.24      7.15 o 
   6   8   5       99.34       98.94      7.83 o 
   7   8   5        0.07        2.13      4.21 o 
   8   8   5       28.78       38.71      9.95 o 
   9   8   5        0.44        5.94     14.35 o 
  -6   9   5        0.91        9.26      6.77 o 
  -5   9   5       32.25       38.25      7.15 o 
  -4   9   5       23.11       19.84      8.48 o 
  -3   9   5       19.80       16.54      7.24 o 
  -2   9   5       16.87       24.19      8.76 o 
  -1   9   5       15.25       12.72      6.12 o 
   0   9   5       54.31       52.18      5.50 o 
   1   9   5      120.47       99.91      5.46 o 
   2   9   5        5.09        9.03      3.49 o 
   3   9   5       86.50       80.65      6.47 o 
   4   9   5       15.55       27.40      8.37 o 
   5   9   5       34.79       33.44      8.41 o 
   6   9   5      161.22      139.79     13.51 o 
   7   9   5       17.83       20.39      5.26 o 
   8   9   5       10.02       23.83     12.17 o 
  -5  10   5       15.66       28.81     10.51 o 
  -4  10   5        6.68       15.47      9.83 o 
  -3  10   5       43.33       41.19      9.60 o 
  -2  10   5      221.57      261.29     17.36 o 
  -1  10   5      234.06      218.07     15.02 o 
   0  10   5       80.23       92.28      7.11 o 
   1  10   5        4.37        6.20      4.65 o 
   2  10   5      488.60      470.61     10.87 o 
   3  10   5      543.17      539.10     14.39 o 
   4  10   5       42.92       38.98      9.48 o 
   5  10   5       31.96       37.11      9.18 o 
   6  10   5        8.01       12.86      7.53 o 
   7  10   5       10.47       20.00      7.90 o 
   8  10   5        0.11       -1.30      8.14 o 
  -5  11   5        4.95       26.66     11.78 o 
  -4  11   5       49.52       48.13     11.36 o 
  -3  11   5        0.05        5.12      8.55 o 
  -2  11   5        6.64       10.55      7.59 o 
  -1  11   5        1.80        9.70      8.41 o 
   0  11   5      255.45      289.38     17.29 o 
   1  11   5        5.15        8.08      4.82 o 
   2  11   5      270.70      266.81     11.41 o 
   3  11   5        9.82       10.99      8.60 o 
   4  11   5       32.13       27.14      8.40 o 
   5  11   5      132.74      142.93     14.11 o 
   6  11   5        4.34       13.63      7.82 o 
   7  11   5       22.02       17.60      7.33 o 
  -4  12   5       39.35       56.52     12.10 o 
  -3  12   5       12.26       45.02      9.86 o 
  -2  12   5        1.34        3.49      8.20 o 
  -1  12   5        5.49        4.51      7.26 o 
   0  12   5       17.87       19.84      8.08 o 
   1  12   5        2.27        6.71      5.42 o 
   2  12   5      134.49      146.80      9.33 o 
   3  12   5       28.67       15.93      9.05 o 
   4  12   5        0.40        8.01      8.44 o 
   5  12   5        2.68        4.95      6.89 o 
   6  12   5       22.96       27.22      9.57 o 
   7  12   5        1.49       -8.13      8.13 o 
  -3  13   5        6.24       32.36     12.16 o 
  -2  13   5       15.52       18.55     11.19 o 
  -1  13   5       44.45       48.47     10.90 o 
   0  13   5        1.42        4.81      8.09 o 
   1  13   5       28.33       34.06     10.25 o 
   2  13   5      187.43      188.29     10.63 o 
   3  13   5       12.84       24.75      9.00 o 
   4  13   5       79.69      105.06     12.24 o 
   5  13   5        0.07        7.26      7.62 o 
   6  13   5        7.02        2.00      8.13 o 
  -2  14   5        3.65       27.57     11.62 o 
  -1  14   5        4.93       18.54      8.77 o 
   0  14   5       13.57        8.58      8.29 o 
   1  14   5       35.41       51.49     11.17 o 
   2  14   5        0.28        3.08      8.99 o 
   3  14   5        0.10       18.32      7.73 o 
   4  14   5        8.29       23.65      8.87 o 
   5  14   5       18.68        6.54      7.40 o 
   0  15   5        7.55       -0.78      9.28 o 
   1  15   5        0.15       -4.14      9.21 o 
   2  15   5       42.93       36.21      9.77 o 
   3  15   5        0.04       -6.88      6.88 o 
  -3 -14   6        7.97       -6.97     11.11 o 
  -2 -14   6       75.80       75.64     18.78 o 
  -1 -14   6        0.30        2.97      8.12 o 
   0 -14   6        0.34       -2.77      8.26 o 
   1 -14   6        1.26       15.20      8.85 o 
   2 -14   6       26.86       19.26     11.53 o 
  -4 -13   6       12.24       -0.33      6.21 o 
  -3 -13   6        2.10       -6.89      6.89 o 
  -2 -13   6        0.06       -1.58      7.43 o 
  -1 -13   6       43.53       37.38     10.06 o 
   0 -13   6        0.95       -0.35      6.21 o 
   1 -13   6        0.26        8.61      8.16 o 
   2 -13   6        1.30       -6.00      8.59 o 
   3 -13   6       12.24       -2.57     10.91 o 
  -5 -12   6       44.23       64.13     12.06 o 
  -4 -12   6       40.09       49.77     10.87 o 
  -3 -12   6        7.80        1.47      5.96 o 
  -2 -12   6      108.35       88.35     10.37 o 
  -1 -12   6      185.26      199.03     11.06 o 
   0 -12   6        3.06        4.12      7.49 o 
   1 -12   6       52.74       36.09     10.45 o 
   2 -12   6        6.07        5.88      8.66 o 
   3 -12   6       22.23       16.85     10.34 o 
   4 -12   6       40.82       42.05     13.87 o 
  -6 -11   6        8.76       11.67      8.37 o 
  -5 -11   6        9.84        7.72      7.76 o 
  -4 -11   6       96.19      133.13     13.57 o 
  -3 -11   6       20.02       18.50      7.84 o 
  -2 -11   6       23.57       23.62      7.70 o 
  -1 -11   6        1.85       -2.91      4.35 o 
   0 -11   6       40.85       27.61      9.31 o 
   1 -11   6       67.72       69.60     12.04 o 
   2 -11   6        0.05        1.62      8.77 o 
   3 -11   6       34.25       13.21     10.81 o 
   4 -11   6        1.07        7.99     10.19 o 
   5 -11   6       30.56       15.71     13.02 o 
  -7 -10   6        2.90       57.26     40.26 o 
  -6 -10   6       12.26       14.82      7.76 o 
  -5 -10   6        9.75        4.60      7.88 o 
  -4 -10   6        5.85        3.14      7.33 o 
  -3 -10   6      125.34      163.74     13.55 o 
  -2 -10   6       67.19       56.18      9.38 o 
  -1 -10   6       78.46       85.84      9.65 o 
   0 -10   6       11.84       15.84      4.70 o 
   1 -10   6       13.83       17.91      8.93 o 
   2 -10   6       17.23       19.73      9.67 o 
   4 -10   6      178.00      185.90     19.33 o 
   5 -10   6       36.29       46.41     14.42 o 
   6 -10   6       78.69       66.95     13.85 o 
  -7  -9   6       34.25       66.36     28.03 o 
  -6  -9   6       83.32       80.34     11.13 o 
  -5  -9   6       42.43       42.46      9.13 o 
  -4  -9   6        1.11       -2.58      5.92 o 
  -3  -9   6      132.90      127.85     11.85 o 
  -2  -9   6      812.17      800.47     25.08 o 
  -1  -9   6        3.95        7.83      5.94 o 
   0  -9   6      523.70      493.08     14.14 o 
   1  -9   6        8.94       12.49      7.10 o 
   2  -9   6      226.98      223.18     10.60 o 
   3  -9   6      108.55      102.72     13.71 o 
   4  -9   6       92.76       63.12     12.63 o 
   5  -9   6       48.45       57.59      8.29 o 
   6  -9   6        0.62       11.92      9.42 o 
   7  -9   6       45.47       76.18     13.92 o 
  -7  -8   6       10.06       36.88     18.37 o 
  -6  -8   6       69.01       67.11     10.01 o 
  -5  -8   6       20.76       29.00      7.67 o 
  -4  -8   6       92.80       91.50     10.98 o 
  -3  -8   6       66.18       66.62      8.91 o 
  -2  -8   6      359.56      405.86     17.39 o 
  -1  -8   6       79.98      110.96      9.29 o 
   0  -8   6       24.39       22.32      5.75 o 
   1  -8   6      628.86      596.72     11.57 o 
   2  -8   6        8.36        3.63      4.47 o 
   3  -8   6      452.27      438.00     17.46 o 
   4  -8   6       33.87       33.91      5.31 o 
   5  -8   6        5.60        5.45      5.95 o 
   6  -8   6      144.13      163.70     15.53 o 
   7  -8   6        6.32       13.30     10.53 o 
  -8  -7   6        4.23        7.34     20.66 o 
  -7  -7   6       17.29       34.53     13.43 o 
  -6  -7   6       20.70       19.51      7.04 o 
  -5  -7   6       60.73       52.72      8.50 o 
  -4  -7   6       25.19       32.72      7.30 o 
  -3  -7   6      130.49      153.97     11.24 o 
  -2  -7   6       10.98       12.54      5.31 o 
  -1  -7   6        0.01       -0.67      4.39 o 
   0  -7   6       33.78       25.30      5.43 o 
   1  -7   6      427.53      410.71     11.52 o 
   2  -7   6       90.03       75.34      6.60 o 
   3  -7   6       98.12      115.93      6.44 o 
   4  -7   6      996.94      886.69     16.24 o 
   5  -7   6       94.80       98.76      7.09 o 
   6  -7   6        7.83       11.17      4.96 o 
   7  -7   6       30.48       44.33      7.90 o 
   8  -7   6        0.17       20.58      6.12 o 
  -8  -6   6       12.27       27.58      9.28 o 
  -7  -6   6       13.27       27.09     22.30 o 
  -6  -6   6      184.28      223.85     15.14 o 
  -5  -6   6        5.10       15.57      6.42 o 
  -4  -6   6       11.75        5.62      5.07 o 
  -3  -6   6      458.75      428.75     17.36 o 
  -2  -6   6       67.56       55.78      6.78 o 
  -1  -6   6      117.74       99.91      8.32 o 
   0  -6   6       93.05      100.52      8.13 o 
   1  -6   6        4.90        5.40      2.57 o 
   2  -6   6      401.59      421.33      8.92 o 
   3  -6   6       11.24        7.22      3.41 o 
   4  -6   6        0.35        1.08      3.83 o 
   5  -6   6       48.90       42.86      5.32 o 
   6  -6   6       30.39       39.70      7.36 o 
   7  -6   6       57.84       61.23      8.26 o 
   8  -6   6       17.29       32.31      6.82 o 
  -8  -5   6        1.47        4.66      7.60 o 
  -7  -5   6       20.89       29.05     12.70 o 
  -6  -5   6      320.18      295.84     16.77 o 
  -5  -5   6      433.69      443.27     18.75 o 
  -4  -5   6        0.49        0.60      3.33 o 
  -3  -5   6        5.85        3.06      2.64 o 
  -2  -5   6       70.55       46.09      3.94 o 
  -1  -5   6        3.24        2.80      3.83 o 
   0  -5   6      860.27      908.21     18.95 o 
   1  -5   6      242.67      265.15      7.94 o 
   2  -5   6       38.83       32.52      2.78 o 
   3  -5   6       28.66       24.38      3.56 o 
   4  -5   6       94.07       79.28      5.43 o 
   5  -5   6      182.00      162.46      7.81 o 
   6  -5   6       34.39       29.54      5.91 o 
   7  -5   6       40.33       46.65      6.93 o 
   8  -5   6       20.59       23.74      7.73 o 
  -8  -4   6       30.08       43.19     10.60 o 
  -7  -4   6       45.82       52.97     17.45 o 
  -6  -4   6       71.22       90.78      7.72 o 
  -5  -4   6      308.81      355.65     11.93 o 
  -4  -4   6       71.19       78.54      5.98 o 
  -3  -4   6        0.98       -1.47      3.99 o 
  -2  -4   6      272.58      228.25      9.03 o 
  -1  -4   6      523.10      565.61     16.21 o 
   0  -4   6       19.02       25.10      4.07 o 
   1  -4   6      615.64      692.48      8.37 o 
   2  -4   6        4.08        2.50      1.86 o 
   3  -4   6        2.98        4.76      2.05 o 
   4  -4   6        9.77        7.88      3.13 o 
   5  -4   6       90.72      102.69      7.40 o 
   6  -4   6       19.12        6.97      5.79 o 
   7  -4   6       16.46       15.43      9.10 o 
   8  -4   6       93.84      100.18     15.91 o 
   9  -4   6        2.42      -11.39     19.35 o 
  -8  -3   6        3.38       12.00      8.76 o 
  -7  -3   6      190.28      182.22     15.55 o 
  -6  -3   6       22.32       32.30      5.87 o 
  -5  -3   6      121.90       99.89      6.74 o 
  -4  -3   6      652.63      657.36     14.38 o 
  -3  -3   6      189.00      172.01      7.51 o 
  -2  -3   6      740.19      695.53     18.16 o 
  -1  -3   6       18.05       16.48      4.25 o 
   0  -3   6       39.47       47.93      3.83 o 
   1  -3   6      271.22      225.65      5.13 o 
   2  -3   6      149.63      159.15      4.59 o 
   3  -3   6        0.69        2.96      1.69 o 
   4  -3   6      354.32      355.23      8.88 o 
   5  -3   6       51.36       61.29      6.09 o 
   6  -3   6        8.10        6.35      4.30 o 
   7  -3   6        3.12       11.16      5.32 o 
   8  -3   6       13.00        7.16      8.14 o 
   9  -3   6       25.86       35.01      7.12 o 
  -8  -2   6       57.10       45.37      9.77 o 
  -7  -2   6       15.12       30.48      9.54 o 
  -6  -2   6      201.44      188.40      8.65 o 
  -5  -2   6       53.77       42.03      5.10 o 
  -4  -2   6      461.37      406.93     11.15 o 
  -3  -2   6      878.86      914.30     15.06 o 
  -2  -2   6       33.44       40.98      5.57 o 
  -1  -2   6     1328.97     1404.19     23.80 o 
   0  -2   6        2.09       -0.67      2.61 o 
   1  -2   6       73.35       51.35      2.29 o 
   2  -2   6      155.81      185.67      4.39 o 
   3  -2   6     1629.99     1738.23     13.58 o 
   4  -2   6      174.02      181.67      8.06 o 
   5  -2   6      121.59      139.59      7.56 o 
   6  -2   6       75.77      115.42     11.71 o 
   7  -2   6      113.46      113.77     12.97 o 
   8  -2   6        3.74        4.28      9.74 o 
   9  -2   6       23.56       36.88      6.47 o 
  -8  -1   6        0.05       -8.11      8.11 o 
  -7  -1   6       73.45       97.26     12.03 o 
  -6  -1   6      392.95      378.73     20.81 o 
  -5  -1   6      439.13      468.86     12.83 o 
  -4  -1   6       59.13       66.37      5.27 o 
  -3  -1   6     1188.77     1185.68     46.53 o 
  -2  -1   6      280.10      245.57     10.72 o 
  -1  -1   6       38.88       18.63      4.57 o 
   0  -1   6     1161.38     1329.30     15.44 o 
   1  -1   6       43.64       53.16      3.20 o 
   2  -1   6      377.56      374.81      7.05 o 
   3  -1   6      657.83      628.51     15.11 o 
   4  -1   6       11.20        4.63      2.49 o 
   5  -1   6       13.74       13.54      3.35 o 
   6  -1   6       11.46       12.48      7.69 o 
   7  -1   6       14.01       11.31      8.15 o 
   8  -1   6        1.23        4.64      9.02 o 
   9  -1   6        2.49        1.31     10.35 o 
  -8   0   6       50.00       18.83      7.95 o 
  -7   0   6       10.78       10.94      5.41 o 
  -6   0   6       97.10       89.07      9.33 o 
  -5   0   6      207.07      205.28      7.22 o 
  -4   0   6       84.43       87.94      5.79 o 
  -3   0   6     3447.45     3301.04     38.54 o 
  -2   0   6      231.06      283.28     11.29 o 
  -1   0   6        3.06        2.68      3.27 o 
   0   0   6      837.16      909.58     13.95 o 
   1   0   6      197.06      206.95      5.41 o 
   2   0   6      265.84      258.93      6.32 o 
   3   0   6      865.56      886.64     12.98 o 
   4   0   6       26.36       12.12      2.98 o 
   5   0   6       28.59       27.60      4.01 o 
   6   0   6      185.88      139.46     12.35 o 
   7   0   6      117.84      124.73     13.29 o 
   8   0   6       22.12       23.47     10.76 o 
   9   0   6        2.02        8.62      9.99 o 
  -8   1   6       27.17       -4.18      6.91 o 
  -7   1   6       52.86       53.25      7.03 o 
  -6   1   6       79.46       90.34      8.97 o 
  -5   1   6       49.76       61.88      4.52 o 
  -4   1   6       28.92       30.32      4.04 o 
  -3   1   6      310.47      301.37     12.00 o 
  -2   1   6       82.70       61.94      3.85 o 
  -1   1   6        0.59        2.59      1.85 o 
   0   1   6     1155.80     1344.58     12.16 o 
   1   1   6       51.66       21.02      2.42 o 
   2   1   6       72.71       60.99      4.36 o 
   3   1   6      358.85      358.19      6.63 o 
   4   1   6      611.81      596.25     10.53 o 
   5   1   6      486.70      499.81     12.19 o 
   6   1   6      136.87      114.27     11.21 o 
   7   1   6      105.53       74.67     11.68 o 
   9   1   6       73.93       27.27     10.76 o 
  -8   2   6        7.96       16.90      8.72 o 
  -7   2   6      239.02      238.92     25.11 o 
  -6   2   6       20.42       29.14      4.12 o 
  -5   2   6      116.73      110.34      4.93 o 
  -4   2   6      218.10      213.07      5.12 o 
  -3   2   6      252.11      301.71      8.47 o 
  -2   2   6       22.74        8.06      2.57 o 
  -1   2   6      549.53      528.14      8.64 o 
   0   2   6      159.75      141.15      4.27 o 
   1   2   6     1367.53     1470.28     15.42 o 
   2   2   6      344.51      399.42     12.38 o 
   3   2   6      452.66      440.90     14.21 o 
   4   2   6       12.55       23.78      3.95 o 
   5   2   6      111.05      114.19      6.82 o 
   6   2   6      116.77      112.70      7.45 o 
   7   2   6        1.70       -6.88      7.89 o 
   8   2   6      107.78      100.24     13.18 o 
   9   2   6       62.67       56.88     12.45 o 
  -8   3   6        2.39       -0.69      7.35 o 
  -7   3   6       29.74       29.70      6.14 o 
  -6   3   6       15.97       16.88      5.26 o 
  -5   3   6        6.95        9.76      3.60 o 
  -4   3   6      301.69      280.50      6.70 o 
  -3   3   6       11.82        9.23      2.50 o 
  -2   3   6        0.00        3.11      1.87 o 
  -1   3   6      170.83      129.20      4.79 o 
   0   3   6      136.74      113.32      3.36 o 
   1   3   6       82.20       80.63      2.84 o 
   2   3   6      220.80      175.43      8.18 o 
   3   3   6       67.43       57.28      4.14 o 
   4   3   6       22.60       13.09      3.54 o 
   5   3   6      853.13      795.69     15.89 o 
   6   3   6       42.42       55.90      6.21 o 
   7   3   6      209.43      211.83     15.31 o 
   8   3   6       14.56       15.07      9.60 o 
   9   3   6       56.85       35.61     10.95 o 
  -8   4   6       64.08       77.92     11.50 o 
  -7   4   6        5.17        0.64      6.39 o 
  -6   4   6       86.69       98.10      6.58 o 
  -5   4   6       75.29       80.58      5.94 o 
  -4   4   6       81.66       83.48      5.23 o 
  -3   4   6       14.63        7.09      2.49 o 
  -2   4   6      132.15      129.87      4.44 o 
  -1   4   6      105.30       94.94      4.47 o 
   0   4   6      112.61      122.45      3.19 o 
   1   4   6     2377.20     2419.16     16.05 o 
   2   4   6        0.86        1.55      2.02 o 
   3   4   6        0.32        4.71      1.88 o 
   4   4   6        0.06        0.09      3.26 o 
   5   4   6        4.20       -2.83      4.09 o 
   6   4   6      305.64      308.61     11.46 o 
   7   4   6        7.56        0.24      4.28 o 
   8   4   6      177.14      147.16     14.61 o 
   9   4   6        0.07       -8.78      8.78 o 
  -7   5   6      140.01      143.87     10.28 o 
  -6   5   6       53.50       52.14      5.79 o 
  -5   5   6       55.98       70.34      8.56 o 
  -4   5   6      198.24      229.68      9.95 o 
  -3   5   6      125.43      133.29      8.41 o 
  -2   5   6      122.46      133.02      5.34 o 
  -1   5   6      376.03      406.54     11.13 o 
   0   5   6     1344.18     1367.53     17.88 o 
   1   5   6      301.83      219.04      5.12 o 
   2   5   6       83.51       40.13      2.94 o 
   3   5   6       39.62       31.68      2.89 o 
   4   5   6      420.68      365.75     10.66 o 
   5   5   6       34.23       36.21      4.71 o 
   6   5   6        5.30       10.00      4.59 o 
   7   5   6       12.18        6.55      4.78 o 
   8   5   6       36.37       22.87      9.42 o 
   9   5   6        6.32       -4.42      6.71 o 
  -7   6   6        4.24        9.12      8.59 o 
  -6   6   6      116.90      120.59      8.67 o 
  -5   6   6      153.95      159.00      7.84 o 
  -4   6   6       45.54       43.05      6.35 o 
  -3   6   6        7.98       14.22      4.61 o 
  -2   6   6       36.39       66.56      8.28 o 
  -1   6   6       32.39       19.45      6.04 o 
   0   6   6      115.58      122.16      4.96 o 
   1   6   6       29.76       29.35      2.92 o 
   2   6   6       57.20      103.40      4.22 o 
   3   6   6      296.72      299.76      6.96 o 
   4   6   6      135.91      125.55      6.75 o 
   5   6   6        2.24        1.61      3.79 o 
   6   6   6      560.07      505.96     14.52 o 
   7   6   6        0.94        1.49      4.55 o 
   8   6   6       14.73       14.16      5.15 o 
   9   6   6       19.03       10.93      8.01 o 
  -7   7   6      157.17      163.84     12.27 o 
  -6   7   6       20.36       28.01      5.59 o 
  -5   7   6        0.19        2.58      4.00 o 
  -4   7   6       32.33       40.33      7.60 o 
  -3   7   6      380.51      363.41     12.73 o 
  -2   7   6       54.53       41.17      7.95 o 
  -1   7   6       55.07       49.08      7.19 o 
   0   7   6       15.96       18.51      2.65 o 
   1   7   6      250.97      259.95      7.31 o 
   2   7   6      328.34      338.88      8.17 o 
   3   7   6        0.87        0.78      3.15 o 
   4   7   6        0.05        1.80      3.46 o 
   5   7   6        1.18       -1.46      3.80 o 
   6   7   6       13.10       17.28      5.11 o 
   7   7   6      119.41      126.82      8.69 o 
   8   7   6        2.37        7.08      4.73 o 
   9   7   6        0.15       -7.05      7.05 o 
  -6   8   6       35.22       26.87      5.81 o 
  -5   8   6       35.78       47.42      6.06 o 
  -4   8   6       20.03        9.93      4.66 o 
  -3   8   6      324.33      293.55     17.13 o 
  -2   8   6        2.92       -2.52      6.48 o 
  -1   8   6      566.53      491.34     15.66 o 
   0   8   6        0.08        0.12      3.29 o 
   1   8   6       88.76      106.64      5.31 o 
   2   8   6       31.02       31.97      3.92 o 
   3   8   6      658.29      699.12     14.81 o 
   4   8   6        4.38        2.24      5.29 o 
   5   8   6       19.50       31.54      8.59 o 
   6   8   6       57.27       46.78      6.44 o 
   7   8   6       33.68       24.66      5.62 o 
   8   8   6        4.74        5.08      4.48 o 
   9   8   6       10.52        3.54      3.94 o 
  -6   9   6        4.78        8.37      6.50 o 
  -5   9   6       99.24       88.40      9.22 o 
  -4   9   6        0.54       -8.65      8.65 o 
  -3   9   6       48.36       29.53      8.29 o 
  -2   9   6      215.71      249.44     16.51 o 
  -1   9   6        0.21       -1.48      7.22 o 
   0   9   6      285.07      296.08     10.72 o 
   1   9   6       21.92       22.57      4.03 o 
   2   9   6      537.81      473.72     10.59 o 
   3   9   6      308.86      371.54     11.87 o 
   4   9   6      112.67      144.31     12.63 o 
   5   9   6      328.00      338.93     19.05 o 
   6   9   6        6.83        6.60      7.98 o 
   7   9   6        2.86        9.47      6.97 o 
   8   9   6       22.98       36.89      6.40 o 
  -5  10   6       11.81       20.26     10.07 o 
  -4  10   6       36.30       34.27      9.84 o 
  -3  10   6        0.01       -2.42      7.54 o 
  -2  10   6       12.87        6.91      8.25 o 
  -1  10   6       10.55        1.45      7.85 o 
   0  10   6        6.42        2.56      4.50 o 
   1  10   6      220.23      254.07      8.61 o 
   2  10   6       21.42       26.00      4.49 o 
   3  10   6      350.22      323.27     12.15 o 
   4  10   6       17.88        8.63      7.72 o 
   5  10   6       37.97       24.96      8.69 o 
   6  10   6       76.42       82.45     12.29 o 
   7  10   6        0.10       28.08      8.07 o 
   8  10   6       51.41       46.52     11.53 o 
  -4  11   6        7.03       15.14     10.08 o 
  -3  11   6        2.90       12.42     10.36 o 
  -2  11   6        0.02        2.65      7.62 o 
  -1  11   6        6.80        6.35      9.08 o 
   0  11   6      115.19      104.30     12.36 o 
   1  11   6       45.20       55.05      6.61 o 
   2  11   6       14.49       26.11      6.15 o 
   3  11   6       63.37       53.69      9.93 o 
   4  11   6        0.44       -2.61      7.81 o 
   5  11   6        6.23       11.37      9.49 o 
   6  11   6        8.36       14.70      8.12 o 
   7  11   6        3.97       17.77      7.34 o 
  -4  12   6       22.85       50.59     13.87 o 
  -3  12   6       43.98       39.68     11.78 o 
  -2  12   6        4.86       14.05     10.04 o 
  -1  12   6       82.28       84.75     12.22 o 
   0  12   6        3.76        3.02      6.78 o 
   1  12   6       68.20       76.27      7.71 o 
   2  12   6       11.25       26.99      6.48 o 
   3  12   6        0.52        6.69      7.45 o 
   4  12   6       83.09       96.06     12.61 o 
   5  12   6        7.92        9.78      8.04 o 
   6  12   6        0.28       11.08      9.06 o 
   7  12   6        2.11       12.30      8.30 o 
  -3  13   6        5.47       17.78     10.90 o 
  -2  13   6        6.62       14.88     10.96 o 
  -1  13   6        0.10        7.10      9.20 o 
   0  13   6        6.00       18.01     10.04 o 
   1  13   6        9.10       24.68      8.67 o 
   2  13   6        6.95        7.46      5.87 o 
   3  13   6       23.02       21.42      9.26 o 
   4  13   6        8.72       15.20      9.07 o 
   5  13   6       28.40       42.59      9.84 o 
   6  13   6        4.88       12.33      7.49 o 
  -1  14   6        7.54       29.26     12.33 o 
   0  14   6        2.93       13.79      9.09 o 
   1  14   6        0.09       18.83      9.54 o 
   2  14   6       11.54       19.37      6.18 o 
   3  14   6       14.37       45.29      8.95 o 
   4  14   6       14.97       34.97      9.22 o 
   5  14   6        5.54       21.68      8.94 o 
   1  15   6        6.63       19.14     10.71 o 
   2  15   6        3.62       -0.83      8.85 o 
  -2 -14   7        1.93       -4.95     14.12 o 
  -1 -14   7      103.83       99.30     14.72 o 
   0 -14   7        2.42        3.14      7.82 o 
   1 -14   7        0.05       18.56      9.67 o 
  -4 -13   7        5.11       -2.12      6.89 o 
  -3 -13   7       24.32       20.63      6.88 o 
  -2 -13   7       39.67       22.97     14.03 o 
  -1 -13   7       35.51       36.79      9.34 o 
   0 -13   7        1.32        3.18      8.57 o 
   1 -13   7       10.10       31.77      8.94 o 
   2 -13   7        0.04       -1.43      5.69 o 
   3 -13   7        5.94       14.78     10.07 o 
  -5 -12   7       71.69       87.25     13.15 o 
  -4 -12   7       11.45        8.40      6.54 o 
  -3 -12   7       30.27       39.29      8.85 o 
  -2 -12   7        0.51       -2.82      6.10 o 
  -1 -12   7        0.07       -7.39      7.39 o 
   0 -12   7       77.02       56.11     11.97 o 
   1 -12   7        2.38        0.10      8.35 o 
   2 -12   7       13.49       17.54     10.08 o 
   3 -12   7        7.25        5.46      9.61 o 
   4 -12   7       19.84       25.77     13.40 o 
  -6 -11   7        4.17       11.80      8.45 o 
  -5 -11   7        2.18        4.14      7.97 o 
  -4 -11   7       49.26       42.98      9.78 o 
  -3 -11   7        9.82       14.36      7.54 o 
  -2 -11   7      210.21      198.55     14.33 o 
  -1 -11   7        8.55        2.25      6.88 o 
   0 -11   7       79.93       81.30     13.24 o 
   1 -11   7      177.76      167.80     17.14 o 
   2 -11   7        0.01        0.50      9.39 o 
   3 -11   7       15.75        1.78     11.03 o 
   4 -11   7       53.54       37.46     13.21 o 
   5 -11   7       73.91       68.96     15.49 o 
  -6 -10   7        7.94        8.08      6.97 o 
  -5 -10   7       28.03       24.19      9.05 o 
  -4 -10   7       33.55       28.33      8.64 o 
  -3 -10   7        0.23       -1.10      6.39 o 
  -2 -10   7       28.72       29.22      7.31 o 
   0 -10   7       97.21       99.43      8.06 o 
   1 -10   7       22.83       19.75      9.84 o 
   2 -10   7        8.95        6.89      8.26 o 
   3 -10   7       14.86        6.56      9.22 o 
   4 -10   7       88.70       66.69     14.33 o 
   5 -10   7        2.68       18.37     12.12 o 
   6 -10   7        1.65        4.01      8.76 o 
  -7  -9   7        0.08       33.06     38.60 o 
  -6  -9   7       29.51       24.78      7.48 o 
  -5  -9   7       65.16       50.67     10.09 o 
  -4  -9   7      139.15      129.91     12.55 o 
  -3  -9   7       54.52       59.84      9.44 o 
  -2  -9   7      129.58      127.18     11.75 o 
  -1  -9   7      357.85      369.41     17.25 o 
   0  -9   7        2.74        1.83      5.44 o 
   1  -9   7      586.00      556.86     26.47 o 
   2  -9   7       39.21       37.26      6.52 o 
   3  -9   7       23.52       19.84      6.37 o 
   4  -9   7        3.56       -3.41      8.96 o 
   5  -9   7       93.84      107.18     10.26 o 
   6  -9   7       38.91       62.32     12.86 o 
  -7  -8   7        6.29       45.89     36.08 o 
  -6  -8   7        0.17       -2.80      7.04 o 
  -5  -8   7       92.30       91.88     10.99 o 
  -4  -8   7       34.61       31.73      8.40 o 
  -3  -8   7      674.69      670.02     23.55 o 
  -2  -8   7       67.10       58.48      9.36 o 
  -1  -8   7       65.82       82.71      9.31 o 
   0  -8   7      221.18      220.36     12.59 o 
   1  -8   7       13.82       11.92      3.70 o 
   2  -8   7      753.83      778.48     18.52 o 
   3  -8   7        2.46        4.18      8.65 o 
   4  -8   7        8.91       11.21      4.51 o 
   5  -8   7       32.10       40.50      6.10 o 
   6  -8   7       30.61       42.92     10.88 o 
   7  -8   7       72.40       79.54     12.10 o 
  -7  -7   7        9.85       29.23     26.94 o 
  -6  -7   7        0.72       -8.76      9.15 o 
  -5  -7   7       48.79       39.33      8.89 o 
  -4  -7   7       50.34       48.34      8.34 o 
  -3  -7   7      121.23      124.23     11.42 o 
  -2  -7   7      525.34      486.65     18.86 o 
  -1  -7   7       35.97       41.38      6.68 o 
   0  -7   7       17.73       23.17      6.00 o 
   1  -7   7        0.20       -1.99      3.02 o 
   2  -7   7      293.26      289.11     11.26 o 
   3  -7   7     1301.03     1201.02     46.56 o 
   4  -7   7      323.61      325.82     10.58 o 
   5  -7   7      277.37      216.31     10.37 o 
   6  -7   7       23.58       19.88      6.06 o 
   7  -7   7       24.34       46.48      7.17 o 
  -8  -6   7        1.39       17.75      8.24 o 
  -7  -6   7      165.15      185.73     37.14 o 
  -6  -6   7       65.23       72.25     10.47 o 
  -5  -6   7      439.50      491.38     21.22 o 
  -4  -6   7        0.27       -2.10      7.03 o 
  -3  -6   7       82.67       82.52      9.88 o 
  -2  -6   7        3.44        2.65      4.95 o 
  -1  -6   7      121.61      116.10      9.13 o 
   0  -6   7      535.50      553.21     17.39 o 
   1  -6   7       44.73       39.03      4.41 o 
   2  -6   7        5.90        7.81      2.85 o 
   3  -6   7      152.70      148.58      6.86 o 
   4  -6   7      699.61      662.76     13.98 o 
   5  -6   7      303.77      315.51     10.61 o 
   6  -6   7      361.87      335.84     13.55 o 
   7  -6   7        3.92        9.00      5.04 o 
   8  -6   7       47.20       50.23      7.05 o 
  -8  -5   7        2.72        3.18      7.09 o 
  -7  -5   7        0.03       12.37      7.69 o 
  -6  -5   7        0.36       15.68      7.73 o 
  -5  -5   7        0.01        0.65      4.59 o 
  -4  -5   7       86.11       79.78      6.29 o 
  -3  -5   7      261.75      261.01     17.39 o 
  -2  -5   7      104.28      111.66     11.36 o 
  -1  -5   7      613.03      556.12     17.93 o 
   0  -5   7      705.55      672.80     18.58 o 
   1  -5   7      901.08      931.33     15.40 o 
   2  -5   7       20.14       19.04      3.06 o 
   3  -5   7      262.11      234.17      7.84 o 
   4  -5   7      413.88      404.41     10.59 o 
   5  -5   7       23.02       29.56      4.83 o 
   6  -5   7       18.29       13.96      5.21 o 
   7  -5   7        4.78       11.14      5.75 o 
   8  -5   7        6.21       -1.76     14.66 o 
  -8  -4   7       18.27       35.05      9.99 o 
  -7  -4   7       27.07       52.55     13.14 o 
  -6  -4   7       80.59       63.14      9.71 o 
  -5  -4   7       17.97        8.62      4.30 o 
  -4  -4   7       14.64       24.31      4.46 o 
  -3  -4   7      279.64      299.53      9.57 o 
  -2  -4   7       66.17       67.24      4.75 o 
  -1  -4   7      115.06      126.21      9.05 o 
   0  -4   7      964.25     1047.78     17.57 o 
   1  -4   7     2049.94     2142.05     27.33 o 
   2  -4   7       17.02        9.91      1.88 o 
   3  -4   7        0.60        3.06      2.15 o 
   4  -4   7      218.25      219.62      7.68 o 
   5  -4   7      197.10      218.64      8.31 o 
   6  -4   7        0.01       -5.47      5.47 o 
   7  -4   7      152.57      140.26      9.98 o 
   8  -4   7        0.84        0.00      8.82 o 
  -8  -3   7       60.88       60.92     11.89 o 
  -7  -3   7       15.11       30.53      9.21 o 
  -6  -3   7       82.39       73.09      7.14 o 
  -5  -3   7        5.46        0.57      4.51 o 
  -4  -3   7      163.65      172.70      9.97 o 
  -3  -3   7      104.38      122.24      6.55 o 
  -2  -3   7        0.44        8.28      4.93 o 
  -1  -3   7      667.42      659.57     18.29 o 
   0  -3   7     2697.14     2963.52     25.80 o 
   1  -3   7      603.19      645.81      9.08 o 
   2  -3   7      817.62      791.90      9.45 o 
   3  -3   7        0.29        3.41      1.95 o 
   4  -3   7        8.10        3.17      2.86 o 
   5  -3   7       46.86       41.23      5.45 o 
   6  -3   7        1.56       -0.20      4.45 o 
   7  -3   7        0.81        0.60      4.78 o 
   8  -3   7      145.82      162.01     10.93 o 
   9  -3   7        8.88       12.50     13.53 o 
  -8  -2   7        9.69       17.42      8.55 o 
  -7  -2   7      100.80      122.61     13.66 o 
  -6  -2   7        5.41       14.40      4.35 o 
  -5  -2   7      399.17      387.22     12.31 o 
  -4  -2   7      119.33      119.93      7.57 o 
  -3  -2   7      882.02      926.58     15.96 o 
  -2  -2   7      650.78      631.72     18.33 o 
  -1  -2   7        8.19       12.41      4.67 o 
   0  -2   7      434.81      374.73     16.44 o 
   1  -2   7      902.51      967.27     11.22 o 
   2  -2   7       31.52       24.67      2.37 o 
   3  -2   7       17.27       16.27      2.15 o 
   4  -2   7        1.06        3.46      2.16 o 
   5  -2   7        3.73        6.96      6.03 o 
   6  -2   7        3.88        2.23      6.73 o 
   7  -2   7        1.36        6.20      8.02 o 
   8  -2   7        2.18        5.18      9.13 o 
   9  -2   7        5.55       17.21      6.03 o 
  -8  -1   7        5.05       -0.91      6.49 o 
  -7  -1   7        2.38        3.13      5.55 o 
  -6  -1   7      286.41      329.68     20.24 o 
  -5  -1   7        2.22        8.44      4.59 o 
  -4  -1   7      303.14      289.98     10.14 o 
  -3  -1   7      816.07      871.69     21.78 o 
  -2  -1   7     1649.66     1542.50     27.42 o 
  -1  -1   7       25.11       18.81      5.13 o 
   0  -1   7     2435.07     2901.37     31.22 o 
   1  -1   7     4339.94     4447.54     39.16 o 
   2  -1   7      391.44      424.49      7.04 o 
   3  -1   7     1405.46     1462.41     16.88 o 
   4  -1   7      119.35       92.81      6.16 o 
   5  -1   7      329.37      300.03     15.83 o 
   6  -1   7      263.57      288.51     16.99 o 
   7  -1   7        0.96        7.66      8.44 o 
   8  -1   7       28.12       31.15     11.54 o 
   9  -1   7        1.14       -6.53     10.62 o 
  -8   0   7       29.32       15.23      7.13 o 
  -7   0   7      130.90      154.11     20.41 o 
  -6   0   7        6.94       15.43      5.49 o 
  -5   0   7       27.51       24.82      4.84 o 
  -4   0   7      100.62       94.34      6.24 o 
  -3   0   7      317.90      410.42     15.04 o 
  -2   0   7      519.08      471.08     15.62 o 
  -1   0   7     1665.14     1751.91     28.23 o 
   0   0   7       66.70       56.43      3.54 o 
   1   0   7     1075.19     1012.21     11.60 o 
   2   0   7       73.50       68.69      4.70 o 
   3   0   7      128.68      196.19      6.26 o 
   4   0   7      179.75      213.79     12.43 o 
   5   0   7        4.10        8.17      3.82 o 
   6   0   7       70.81       56.08      9.64 o 
   7   0   7      305.31      267.34     18.17 o 
   8   0   7       13.88        9.18      8.82 o 
   9   0   7      134.32      144.65     17.03 o 
  -7   1   7        7.99       13.04      6.27 o 
  -6   1   7      236.75      283.20     34.42 o 
  -5   1   7       78.96       73.05      5.00 o 
  -4   1   7       11.32       14.82      3.84 o 
  -3   1   7       32.94       35.94      5.71 o 
  -2   1   7      284.56      268.92      7.10 o 
  -1   1   7      579.54      525.91     12.85 o 
   0   1   7     4063.19     4424.07     33.39 o 
   1   1   7      189.88      184.23      5.35 o 
   2   1   7      285.11      339.81      9.04 o 
   3   1   7      706.77      664.37     19.51 o 
   4   1   7      266.24      264.15     13.24 o 
   5   1   7      357.11      355.41     10.87 o 
   6   1   7       30.74       30.79      8.34 o 
   7   1   7        0.73       -2.70      8.00 o 
   8   1   7       24.18       25.55     10.22 o 
   9   1   7        3.71        5.65     10.97 o 
  -8   2   7        0.17      -10.24     10.24 o 
  -7   2   7       34.70       29.67      9.65 o 
  -6   2   7      120.70      119.79     12.94 o 
  -5   2   7      203.23      214.74      7.60 o 
  -4   2   7      491.37      483.87     10.75 o 
  -3   2   7       28.12       28.99      3.69 o 
  -2   2   7       18.38        8.43      2.71 o 
  -1   2   7     1002.74     1178.16     23.71 o 
   0   2   7      350.25      320.26      6.71 o 
   1   2   7       84.69       63.42      3.57 o 
   2   2   7      297.89      323.15     13.40 o 
   3   2   7      324.65      317.44     42.25 o 
   4   2   7      137.28      151.67     10.59 o 
   5   2   7      393.93      403.72     12.28 o 
   6   2   7      447.71      428.38     12.98 o 
   7   2   7       97.15       99.22     12.68 o 
   8   2   7       27.41        8.86      8.77 o 
   9   2   7        1.40      -12.28     12.28 o 
  -8   3   7       23.06       -1.93      9.01 o 
  -7   3   7       17.66       16.14      8.33 o 
  -6   3   7        0.03        1.38      4.85 o 
  -5   3   7       15.60       20.34      4.12 o 
  -4   3   7      302.10      299.22      9.49 o 
  -3   3   7       84.39       73.23      4.24 o 
  -2   3   7      188.74      149.34      4.67 o 
  -1   3   7       27.84       20.81      3.86 o 
   0   3   7     3213.24     3412.63     17.89 o 
   1   3   7      160.23      127.53      3.74 o 
   2   3   7        5.38        0.69      0.96 o 
   3   3   7      875.55      897.16     20.58 o 
   4   3   7      119.36      119.46      6.62 o 
   5   3   7      169.81      186.98      8.42 o 
   6   3   7       15.20       18.31      5.09 o 
   7   3   7       22.75       12.57      8.40 o 
   8   3   7      209.32      220.86     17.81 o 
  -7   4   7      183.82      201.66     17.90 o 
  -6   4   7        1.55        9.14      6.55 o 
  -5   4   7      215.92      212.50      8.40 o 
  -4   4   7      196.42      177.99     10.57 o 
  -3   4   7       11.17       10.72      2.98 o 
  -2   4   7        2.46        1.53      2.34 o 
  -1   4   7      989.74     1056.16     13.80 o 
   0   4   7     1497.53     1432.09     18.03 o 
   1   4   7      102.09      104.66      3.37 o 
   2   4   7       86.98       80.74      8.72 o 
   3   4   7      484.02      491.23     13.06 o 
   4   4   7      239.55      228.74      8.72 o 
   5   4   7       13.21       11.82      4.60 o 
   6   4   7      565.94      573.73     15.36 o 
   7   4   7       31.85       38.99     11.73 o 
   8   4   7       38.77       41.95     10.72 o 
   9   4   7       58.11       29.44     11.43 o 
  -7   5   7       18.40       36.14     11.30 o 
  -6   5   7      132.12      130.18      9.43 o 
  -5   5   7        1.45        5.58      3.73 o 
  -4   5   7      370.37      459.85     13.80 o 
  -3   5   7       22.44       21.71      4.62 o 
  -2   5   7        9.02        7.72      3.12 o 
  -1   5   7     1081.33     1103.06     14.84 o 
   0   5   7      384.37      375.49      8.22 o 
   1   5   7       17.26        8.16      2.11 o 
   2   5   7        4.56        8.34      2.32 o 
   3   5   7       18.13       18.35      2.45 o 
   4   5   7      368.66      398.33     11.44 o 
   5   5   7        1.72        0.18      5.92 o 
   6   5   7       55.70       52.97      7.37 o 
   7   5   7        0.06        2.49      7.25 o 
   8   5   7       16.34        5.42      9.63 o 
  -7   6   7        3.70       -5.75      8.99 o 
  -6   6   7        0.46       -1.12      7.76 o 
  -5   6   7       70.38       60.92      5.98 o 
  -4   6   7      560.08      541.14     15.46 o 
  -3   6   7     1069.85     1057.96     19.94 o 
  -2   6   7      237.33      182.52     12.52 o 
  -1   6   7      245.51      197.89     12.40 o 
   0   6   7      414.56      386.67     13.88 o 
   1   6   7       59.71       70.28      5.55 o 
   2   6   7      509.48      550.82     10.11 o 
   3   6   7       16.62       19.18      2.90 o 
   4   6   7       46.09       32.62      4.85 o 
   5   6   7        3.79       -2.33      4.30 o 
   6   6   7        4.72        2.78      5.10 o 
   7   6   7       35.17       23.26     14.33 o 
   8   6   7        0.73       -7.74      8.48 o 
  -6   7   7        7.11        3.54      5.79 o 
  -5   7   7        0.84        9.05     13.49 o 
  -4   7   7        5.09        2.11      4.78 o 
  -3   7   7      143.91      135.28     12.38 o 
  -2   7   7       28.69       31.82      7.97 o 
  -1   7   7       58.29       68.99      8.46 o 
   0   7   7        7.16        8.49      3.47 o 
   1   7   7        0.47        1.06      2.91 o 
   2   7   7       42.26       30.63      3.73 o 
   3   7   7        2.09        1.50      3.67 o 
   4   7   7      113.79      118.07     10.79 o 
   5   7   7       58.73       53.39      6.04 o 
   6   7   7       51.63       56.04      7.08 o 
   7   7   7       24.73       20.64      5.94 o 
   8   7   7        1.39        2.17      7.53 o 
  -6   8   7       16.50       15.73      6.65 o 
  -5   8   7       70.49       86.09      7.10 o 
  -4   8   7        1.96        3.49      5.17 o 
  -3   8   7        4.28        5.53      7.49 o 
  -2   8   7      193.98      172.25     13.83 o 
  -1   8   7      232.66      230.58      9.44 o 
   0   8   7      179.23      153.64      7.89 o 
   1   8   7       65.58       68.06      4.88 o 
   2   8   7       89.03      102.98      5.65 o 
   3   8   7       58.31       49.30      5.50 o 
   4   8   7        6.37       10.04      7.00 o 
   5   8   7       12.14        8.48      7.33 o 
   6   8   7      208.14      229.97     16.70 o 
   7   8   7       70.28       62.65      7.37 o 
   8   8   7        4.99        6.88      7.75 o 
  -5   9   7        0.00       -1.99      8.27 o 
  -4   9   7      144.73      113.45     13.06 o 
  -3   9   7       46.23       59.23     10.64 o 
  -2   9   7       99.94      100.23     12.19 o 
  -1   9   7      279.60      316.40     18.00 o 
   0   9   7        5.68        9.37      4.42 o 
   1   9   7      407.27      396.86     10.18 o 
   2   9   7       17.98       22.37      4.52 o 
   3   9   7      164.69      168.92      7.30 o 
   4   9   7        3.23       -4.69      7.70 o 
   5   9   7       43.50       40.91      9.84 o 
   6   9   7       15.94       19.67      9.40 o 
   7   9   7        0.47        0.80      7.72 o 
   8   9   7        6.75       22.04      8.71 o 
  -5  10   7       27.55       52.56     12.66 o 
  -4  10   7       21.13       15.29      9.46 o 
  -3  10   7      131.15      139.10     15.25 o 
  -2  10   7        5.59        2.58      7.21 o 
  -1  10   7       78.55       65.99     10.52 o 
   0  10   7      200.54      170.55      9.36 o 
   1  10   7        2.69        1.88      3.80 o 
   2  10   7      136.56      153.41      8.68 o 
   3  10   7        5.73       16.23      6.12 o 
   4  10   7       19.52       19.45      9.12 o 
   5  10   7      103.94       99.27     12.55 o 
   6  10   7       23.59       28.30     10.42 o 
   7  10   7       15.61       12.24     10.58 o 
   8  10   7        0.05       31.31     10.47 o 
  -4  11   7       23.00       34.22     10.19 o 
  -3  11   7        0.02        1.69      8.00 o 
  -2  11   7       16.98       21.34      9.49 o 
  -1  11   7      167.12      146.01     14.79 o 
   0  11   7        4.97       11.47      9.08 o 
   1  11   7        1.35        3.25      4.89 o 
   2  11   7       58.24       70.20      8.93 o 
   3  11   7       65.82       84.55      8.06 o 
   4  11   7        1.09        1.06      8.11 o 
   5  11   7       88.37      105.05     13.73 o 
   6  11   7       29.86       32.96     10.08 o 
   7  11   7        3.99       28.43      9.96 o 
  -3  12   7        1.84       11.98     11.50 o 
  -2  12   7       17.50       27.45      9.31 o 
  -1  12   7        9.98       19.13      8.91 o 
   0  12   7        8.06       13.89      8.21 o 
   1  12   7       10.52       18.79      6.05 o 
   2  12   7        1.25       12.54      5.54 o 
   3  12   7       12.21       16.14      8.36 o 
   4  12   7        3.72        6.02      9.26 o 
   5  12   7        1.24        4.25      8.14 o 
   6  12   7        2.23       -1.29      7.93 o 
  -2  13   7       16.57       27.44     12.02 o 
  -1  13   7        9.65       22.19      9.74 o 
   0  13   7        2.93       14.67      9.06 o 
   1  13   7        8.03       18.62      7.51 o 
   2  13   7       22.42       16.91      6.17 o 
   3  13   7        4.97       12.04      9.32 o 
   4  13   7       38.23       39.32     10.81 o 
   5  13   7        8.68        5.48     10.54 o 
   6  13   7       11.43       18.77      9.02 o 
  -1  14   7        0.76       18.75     10.72 o 
   0  14   7        0.00        3.37      8.76 o 
   1  14   7        2.93        4.57      8.92 o 
   2  14   7       19.70       26.57      7.14 o 
   3  14   7        0.27       -0.14      9.00 o 
   4  14   7        0.15        7.14      9.03 o 
  -3 -13   8        3.36       -9.85      9.85 o 
  -2 -13   8        6.39       -4.43      7.80 o 
  -1 -13   8        0.63       -8.55      8.55 o 
   0 -13   8        7.79        6.07      8.20 o 
   1 -13   8        4.99        4.93      9.98 o 
   2 -13   8        0.03       13.68     12.94 o 
  -4 -12   8       36.28       36.54     10.30 o 
  -3 -12   8        1.06       -0.84      9.22 o 
  -2 -12   8       40.69       47.81      9.54 o 
  -1 -12   8        2.10       -7.73      7.73 o 
   0 -12   8        3.56       -4.54      8.46 o 
   1 -12   8       17.95       40.38     11.77 o 
   2 -12   8        0.10       11.94     11.35 o 
   3 -12   8        6.72       -1.76     12.32 o 
   4 -12   8       71.07       56.95     14.43 o 
  -5 -11   8        1.81       -5.89      8.76 o 
  -4 -11   8        0.31        0.53      7.51 o 
  -3 -11   8       17.93        9.82      8.62 o 
  -2 -11   8        9.32        5.68      6.37 o 
  -1 -11   8       82.89       83.35     11.19 o 
   0 -11   8       24.70       16.11      8.20 o 
   1 -11   8       47.64       55.25     12.70 o 
   2 -11   8       11.17       25.36     10.97 o 
   3 -11   8       17.45       17.80     10.96 o 
   4 -11   8       56.56       39.97     13.31 o 
   5 -11   8        4.50       18.17     13.19 o 
  -6 -10   8       40.51       28.91     10.78 o 
  -5 -10   8       36.44       31.68     11.26 o 
  -4 -10   8        3.21       -9.14      9.14 o 
  -3 -10   8       75.80       63.71     10.15 o 
  -2 -10   8        5.81        2.31      7.14 o 
  -1 -10   8        6.08        2.27      6.42 o 
   0 -10   8      132.88      139.38      9.46 o 
   1 -10   8       85.06       89.21     13.53 o 
   2 -10   8       10.45       11.09      5.56 o 
   3 -10   8        6.43        4.17      9.38 o 
   4 -10   8       47.53       31.99     12.58 o 
   5 -10   8       90.95       79.84     15.73 o 
   6 -10   8        5.78        2.77      7.52 o 
  -6  -9   8        0.65       -2.63      9.39 o 
  -5  -9   8       47.27       39.45      9.71 o 
  -4  -9   8        0.30       -1.37      7.56 o 
  -3  -9   8        1.78       -1.09      7.81 o 
  -2  -9   8       10.32        5.24      5.94 o 
  -1  -9   8       27.12       16.78      7.76 o 
   0  -9   8       95.02      106.95     10.64 o 
   1  -9   8      263.43      228.14     18.96 o 
   2  -9   8       71.07       61.53      7.26 o 
   3  -9   8      124.92      119.45      9.19 o 
   4  -9   8        0.89        9.31     10.98 o 
   5  -9   8        6.46       -4.17      6.37 o 
   6  -9   8       20.02       39.49     11.49 o 
  -7  -8   8       15.97       60.07     37.87 o 
  -6  -8   8        3.64       -2.55      8.28 o 
  -5  -8   8        0.00       -1.91      8.15 o 
  -4  -8   8       95.23       82.59     10.74 o 
  -3  -8   8       21.78       14.38      8.86 o 
  -2  -8   8       75.58       83.73     10.42 o 
  -1  -8   8        0.82        1.75      6.40 o 
   0  -8   8       82.42       78.23      9.36 o 
   1  -8   8      148.34      147.73      7.08 o 
   2  -8   8       16.91       19.35      5.68 o 
   3  -8   8      177.36      167.01     10.51 o 
   4  -8   8       64.78       51.98      5.83 o 
   5  -8   8      126.52      136.77      8.57 o 
   6  -8   8        0.09        8.36      7.87 o 
   7  -8   8       40.16       52.20     12.85 o 
  -7  -7   8       28.27       59.71     22.68 o 
  -6  -7   8        0.60       -5.85      7.27 o 
  -5  -7   8        0.15       -2.67      8.24 o 
  -4  -7   8        0.04       -9.07      9.07 o 
  -3  -7   8      830.55      793.71     25.98 o 
  -2  -7   8        0.44        3.64      6.27 o 
  -1  -7   8     1306.62     1279.42     29.65 o 
   0  -7   8        1.80        4.26      5.35 o 
   1  -7   8      143.57      161.34      7.91 o 
   2  -7   8       49.86       45.40      6.40 o 
   3  -7   8       72.51       69.88      7.74 o 
   4  -7   8      138.22      129.60      8.41 o 
   5  -7   8        0.20        1.97      4.51 o 
   6  -7   8      258.45      279.17     13.35 o 
   7  -7   8        3.07       18.79     19.90 o 
  -7  -6   8        3.71       24.44     11.52 o 
  -6  -6   8       12.41       25.58      8.78 o 
  -5  -6   8       95.46       66.06     11.18 o 
  -4  -6   8      108.05      115.37     12.14 o 
  -3  -6   8       13.85       16.52      6.68 o 
  -2  -6   8       29.15       18.44      7.36 o 
  -1  -6   8      134.52      133.91     10.70 o 
   0  -6   8      345.72      347.90     14.95 o 
   1  -6   8      581.93      581.96     14.04 o 
   2  -6   8       68.04       63.89      4.76 o 
   3  -6   8      232.79      233.47      8.48 o 
   4  -6   8       19.93       22.88      4.87 o 
   5  -6   8      349.00      330.02     11.01 o 
   6  -6   8        4.43       11.05     10.51 o 
   7  -6   8      189.29      205.31     11.93 o 
   8  -6   8        0.18        0.27     13.13 o 
  -7  -5   8       17.83       37.46     16.48 o 
  -6  -5   8       68.72       55.27     10.15 o 
  -5  -5   8       18.55       10.43      4.91 o 
  -4  -5   8       17.25       17.40      4.97 o 
  -3  -5   8      273.66      299.29     10.16 o 
  -2  -5   8      113.44      114.66      6.26 o 
  -1  -5   8       85.29       80.89      8.64 o 
   0  -5   8       58.86       78.96      7.83 o 
   1  -5   8      872.06      857.61     15.64 o 
   2  -5   8      222.39      212.06      7.26 o 
   3  -5   8      526.15      531.34     14.79 o 
   4  -5   8      339.97      356.86     10.32 o 
   5  -5   8        0.00        2.62      4.37 o 
   6  -5   8       87.36       91.30      8.11 o 
   7  -5   8       13.64       10.34      7.61 o 
   8  -5   8       39.99       36.66      8.88 o 
  -8  -4   8       15.81       13.92      8.43 o 
  -7  -4   8       50.05       56.13      7.27 o 
  -6  -4   8       21.39       22.52      7.69 o 
  -5  -4   8       98.05       78.38      7.17 o 
  -4  -4   8      337.66      326.81     13.91 o 
  -3  -4   8       71.43       77.41      9.69 o 
  -2  -4   8      489.57      504.27     18.16 o 
  -1  -4   8       72.53       82.87      8.65 o 
   0  -4   8      561.74      548.77     12.78 o 
   1  -4   8       49.03       34.18      3.25 o 
   2  -4   8       35.16       46.84      3.29 o 
   3  -4   8       90.42       95.31      4.22 o 
   4  -4   8       36.98       34.49      4.31 o 
   5  -4   8       13.02       17.15      4.32 o 
   6  -4   8       10.68        7.26      4.98 o 
   7  -4   8       25.11       34.13      6.52 o 
   8  -4   8       68.36       68.17      8.84 o 
  -8  -3   8        0.70       -3.36      7.07 o 
  -7  -3   8        4.25       21.12      8.59 o 
  -6  -3   8      102.08      108.47     10.62 o 
  -5  -3   8       16.11       12.13      5.01 o 
  -4  -3   8       33.35       27.61      5.12 o 
  -3  -3   8        6.72       10.68      4.08 o 
  -2  -3   8        7.68        9.09      4.95 o 
  -1  -3   8      547.04      506.71     17.27 o 
   0  -3   8      264.83      280.72     10.96 o 
   1  -3   8     4617.21     4883.73     30.18 o 
   2  -3   8      149.65      180.07      4.74 o 
   3  -3   8       36.60       34.69      2.88 o 
   4  -3   8      460.44      443.46     10.17 o 
   5  -3   8       62.37       64.58      6.10 o 
   6  -3   8       56.67       62.11      8.52 o 
   7  -3   8       17.47       28.41      5.81 o 
   8  -3   8        6.39       13.12      5.70 o 
   9  -3   8       18.24       28.34      6.27 o 
  -8  -2   8        0.89       11.63      7.66 o 
  -7  -2   8       23.66       30.67     12.67 o 
  -6  -2   8       64.09       60.77      7.06 o 
  -5  -2   8       25.97       34.66      5.75 o 
  -4  -2   8      405.40      369.29     13.42 o 
  -3  -2   8        6.82       10.14      5.69 o 
  -2  -2   8       51.26       40.98      6.91 o 
  -1  -2   8      176.23      146.09     10.04 o 
   0  -2   8     1602.62     1623.92     20.23 o 
   1  -2   8      424.01      436.76      8.36 o 
   2  -2   8       51.85       55.13      2.92 o 
   3  -2   8       67.84       61.67      3.32 o 
   4  -2   8       80.75       76.01      3.86 o 
   5  -2   8      165.65      142.60      8.12 o 
   6  -2   8       16.23       33.18      9.31 o 
   7  -2   8        6.20        9.69     10.00 o 
   8  -2   8        0.01       11.14      4.99 o 
   9  -2   8        7.96       40.61      8.75 o 
  -8  -1   8       53.54       75.20      9.73 o 
  -7  -1   8       36.92       42.80     14.97 o 
  -6  -1   8       15.37       37.23      9.75 o 
  -5  -1   8      234.93      275.98     11.09 o 
  -4  -1   8       21.57       22.42      4.88 o 
  -3  -1   8     2348.89     2245.71     36.93 o 
  -2  -1   8      530.68      470.54     17.04 o 
  -1  -1   8      685.13      704.80     19.54 o 
   0  -1   8       17.14       25.42      3.97 o 
   1  -1   8        5.84        5.11      2.56 o 
   2  -1   8      701.33      725.75      8.38 o 
   3  -1   8       15.02       14.56      3.00 o 
   4  -1   8        1.86        3.03      5.74 o 
   5  -1   8       38.07       38.86      8.81 o 
   6  -1   8       52.09       56.02      9.90 o 
   7  -1   8      238.74      220.32     17.14 o 
   8  -1   8        5.02        5.18      9.94 o 
   9  -1   8       27.57       39.65     14.20 o 
  -8   0   8       23.08       -3.76      4.82 o 
  -7   0   8      196.48      186.24     11.21 o 
  -6   0   8        3.02        8.23      5.46 o 
  -5   0   8      289.33      261.14     10.61 o 
  -4   0   8       15.65       11.71      3.96 o 
  -3   0   8       51.06       67.12      8.10 o 
  -2   0   8     1077.50     1254.58     26.56 o 
  -1   0   8      149.67      155.62     10.25 o 
   0   0   8     3667.94     3496.42     68.22 o 
   1   0   8      103.24      121.42      4.85 o 
   2   0   8     1295.96     1363.62     14.82 o 
   3   0   8     2985.81     3273.09     22.63 o 
   4   0   8       55.34       75.61      9.09 o 
   5   0   8      744.18      787.08     25.09 o 
   6   0   8        3.51       12.57      8.18 o 
   7   0   8      151.35      168.45     15.24 o 
   8   0   8        5.61        8.93     10.80 o 
   9   0   8        4.71       10.89     12.18 o 
  -7   1   8      332.10      308.10     21.16 o 
  -6   1   8       35.90       35.88      6.46 o 
  -5   1   8      293.95      321.29     11.93 o 
  -4   1   8       82.98       77.77      6.47 o 
  -3   1   8       39.08       57.24      7.46 o 
  -2   1   8        2.99        9.44      5.39 o 
  -1   1   8      328.06      345.64     14.24 o 
   0   1   8      204.69      174.78      5.59 o 
   1   1   8      237.98      279.47      6.87 o 
   2   1   8        0.26        1.99      2.60 o 
   3   1   8     1586.94     1546.15     20.97 o 
   4   1   8      237.02      211.56     12.73 o 
   5   1   8        4.43       12.95      7.25 o 
   6   1   8      585.81      571.62     23.14 o 
   7   1   8        0.49        7.62      9.14 o 
   8   1   8       68.11       56.65     12.64 o 
   9   1   8       34.80       41.97     14.29 o 
  -7   2   8      132.02      127.11     15.04 o 
  -6   2   8       13.68       12.78      8.93 o 
  -5   2   8        0.41        5.72      3.44 o 
  -4   2   8      212.04      211.26      9.15 o 
  -3   2   8      170.41      164.60     11.17 o 
  -2   2   8      347.82      372.23     15.11 o 
  -1   2   8        0.93        0.50      4.82 o 
   0   2   8     2858.12     2865.77     29.55 o 
   1   2   8     1066.95     1096.98     14.60 o 
   2   2   8      111.99       86.95      4.55 o 
   3   2   8      822.50      857.78     21.64 o 
   4   2   8      233.60      222.24     12.68 o 
   5   2   8        1.07        4.27      3.96 o 
   6   2   8        0.52        4.79      4.38 o 
   7   2   8      287.34      297.88     19.20 o 
   8   2   8        1.75        2.88      8.41 o 
   9   2   8      150.82      136.64     16.48 o 
  -7   3   8       11.17        7.21      8.45 o 
  -6   3   8       59.26       54.03      7.01 o 
  -5   3   8       22.07       26.49     13.77 o 
  -4   3   8       20.90       21.45      7.08 o 
  -3   3   8      249.19      255.62      9.49 o 
  -2   3   8       20.42       26.55      5.91 o 
  -1   3   8     3059.84     3129.61     29.34 o 
   0   3   8      657.49      687.62      8.82 o 
   1   3   8      192.97      172.28      4.53 o 
   2   3   8      406.75      339.58      9.25 o 
   3   3   8       36.99       29.51      6.03 o 
   4   3   8      576.16      585.78     19.21 o 
   5   3   8        2.00        2.06      4.28 o 
   6   3   8       13.12        9.88      5.05 o 
   7   3   8        8.78       17.83      8.01 o 
   8   3   8        3.30       -1.33      9.21 o 
   9   3   8        7.65        6.98     10.00 o 
  -7   4   8        5.48       -2.10      9.13 o 
  -6   4   8       38.29       44.43      6.28 o 
  -5   4   8       24.90       27.70      5.95 o 
  -4   4   8        4.21       -0.99      6.91 o 
  -3   4   8      268.66      248.82      9.73 o 
  -2   4   8       54.95       45.95      5.04 o 
  -1   4   8        1.85        1.37      3.02 o 
   0   4   8      278.31      257.27      7.14 o 
   1   4   8        9.50        7.89      2.39 o 
   2   4   8       11.39        6.58      2.32 o 
   3   4   8       48.43       54.83      4.23 o 
   4   4   8      412.20      435.50     12.12 o 
   5   4   8      600.88      595.68     25.87 o 
   6   4   8      276.58      265.66     11.37 o 
   7   4   8      148.30      134.85     11.21 o 
   8   4   8       49.60       44.96     10.81 o 
   9   4   8        2.54       -9.56      9.60 o 
  -7   5   8        5.18        4.06      8.83 o 
  -6   5   8        0.33        5.91      5.36 o 
  -5   5   8      288.34      281.98     12.40 o 
  -4   5   8      215.02      246.72     15.74 o 
  -3   5   8     1367.72     1395.83     32.93 o 
  -2   5   8       13.56       11.70      4.03 o 
  -1   5   8      131.97      147.77      6.35 o 
   0   5   8      133.96      146.46      5.76 o 
   1   5   8       32.31       43.95      4.54 o 
   2   5   8      150.01      121.13      4.82 o 
   3   5   8        8.01       10.35      3.87 o 
   4   5   8       53.18       49.60      5.33 o 
   5   5   8      109.57       94.40      7.18 o 
   6   5   8      160.44      150.31      9.25 o 
   7   5   8       53.08       45.36      6.84 o 
   8   5   8      139.03      143.18     15.08 o 
  -6   6   8        9.47        7.92      6.92 o 
  -5   6   8       37.73       34.12      6.33 o 
  -4   6   8        0.07        5.59      7.19 o 
  -3   6   8        1.82        4.28      7.08 o 
  -2   6   8      183.17      165.71     11.91 o 
  -1   6   8      316.43      280.46     14.72 o 
   0   6   8      219.48      202.00      8.73 o 
   1   6   8      644.76      694.79     14.52 o 
   2   6   8       70.42       46.34      4.88 o 
   3   6   8      366.41      341.57     10.07 o 
   4   6   8       15.14        6.40      3.95 o 
   5   6   8       42.37       20.73      5.02 o 
   6   6   8      145.22      138.95      9.13 o 
   7   6   8       16.86       12.19      6.09 o 
   8   6   8       23.22       28.69      9.25 o 
  -6   7   8       83.70       73.95      9.78 o 
  -5   7   8        2.42        1.16      7.20 o 
  -4   7   8      122.17      121.17     12.71 o 
  -3   7   8       59.62       61.02     10.11 o 
  -2   7   8        3.39       11.98      6.62 o 
  -1   7   8      468.18      490.75     20.06 o 
   0   7   8       15.94       15.30      6.24 o 
   1   7   8      501.43      473.48     13.27 o 
   2   7   8        0.64        0.24      3.08 o 
   3   7   8      120.34      129.27      7.11 o 
   4   7   8        6.69       14.73      6.44 o 
   5   7   8        0.06        0.33      4.27 o 
   6   7   8       70.96       60.73      7.09 o 
   7   7   8      117.25      121.96     21.00 o 
   8   7   8        3.26       12.94      9.11 o 
  -6   8   8       41.78       35.38      8.07 o 
  -5   8   8        2.24        9.80      8.61 o 
  -4   8   8       21.53       21.30      8.36 o 
  -3   8   8       20.55       11.87      6.60 o 
  -2   8   8        1.57       -3.72      7.25 o 
  -1   8   8        7.13        5.51      6.84 o 
   0   8   8      241.64      250.98     10.20 o 
   1   8   8       31.91       23.04      4.05 o 
   2   8   8      479.40      503.34     11.27 o 
   3   8   8      230.23      242.50      8.16 o 
   4   8   8      201.32      177.93     13.70 o 
   5   8   8       50.12       48.90     10.55 o 
   6   8   8       39.81       35.86     10.04 o 
   7   8   8       44.61       53.85     10.64 o 
   8   8   8        7.06       11.42      9.11 o 
  -5   9   8       44.32       35.85      9.17 o 
  -4   9   8       54.44       59.60     11.31 o 
  -3   9   8       56.70       61.96     10.91 o 
  -2   9   8        9.79        1.89      7.09 o 
  -1   9   8      231.63      235.12     15.99 o 
   0   9   8      105.48      104.46      7.47 o 
   1   9   8       25.22       20.92      4.33 o 
   2   9   8      120.13      111.78      6.39 o 
   3   9   8      261.77      244.26     11.10 o 
   4   9   8        4.69        3.29      8.21 o 
   5   9   8        8.06        9.80      8.42 o 
   6   9   8       37.86       44.21     11.21 o 
   7   9   8        0.11        2.34      8.71 o 
   8   9   8       11.45      -10.12     10.12 o 
  -4  10   8       86.69      103.82     14.23 o 
  -3  10   8        2.61        2.41      8.69 o 
  -2  10   8       30.60       31.54      9.73 o 
  -1  10   8       71.46       75.97     11.38 o 
   0  10   8      122.96      106.26      8.03 o 
   1  10   8        0.06       -4.81      5.54 o 
   2  10   8       51.90       50.27      5.70 o 
   3  10   8      185.62      193.76     10.47 o 
   4  10   8        3.49        9.93      8.82 o 
   5  10   8       90.91       78.77     11.99 o 
   6  10   8        1.52        8.36      9.52 o 
   7  10   8       13.58       20.70     10.70 o 
  -4  11   8       25.25       33.78     11.42 o 
  -3  11   8        0.34        0.46      8.56 o 
  -2  11   8       12.19       21.57      9.06 o 
  -1  11   8       31.74       28.25      9.36 o 
   0  11   8        2.99        4.94      7.16 o 
   1  11   8       41.87       45.63      9.54 o 
   2  11   8       11.44       15.44      4.65 o 
   3  11   8       12.35       16.98      6.26 o 
   4  11   8       66.03       77.58      8.75 o 
   5  11   8       17.92       26.01     11.35 o 
   6  11   8        9.12        0.30      6.35 o 
   7  11   8        0.23        9.03     10.17 o 
  -3  12   8       23.01       32.93     12.69 o 
  -2  12   8        0.60        7.94      9.45 o 
  -1  12   8        4.71        5.79      7.05 o 
   0  12   8       26.56       14.96      8.48 o 
   1  12   8        9.81       20.33      8.70 o 
   2  12   8      204.98      187.12     16.73 o 
   3  12   8        4.27       15.07      8.82 o 
   4  12   8        8.29       17.33      9.91 o 
   5  12   8       54.76       67.85     13.27 o 
   6  12   8       34.64       20.91     11.49 o 
  -2  13   8        2.89        2.07     10.13 o 
  -1  13   8        4.23        6.69      9.65 o 
   0  13   8        0.09        3.71      9.35 o 
   1  13   8       25.51       24.37      9.75 o 
   2  13   8        3.82       17.42      6.34 o 
   3  13   8        0.61       11.19     10.36 o 
   4  13   8        1.47        7.46      9.73 o 
   5  13   8        9.02       11.53     10.45 o 
   0  14   8       13.86       28.43     10.78 o 
   1  14   8       18.24       47.82     11.68 o 
   2  14   8       69.91      108.38     10.56 o 
   3  14   8        6.83       24.42     10.15 o 
  -2 -13   9        1.16        4.39      9.18 o 
  -1 -13   9       11.26       -9.28      9.28 o 
   0 -13   9       33.41       29.81      8.61 o 
   1 -13   9        0.67        8.48     10.54 o 
   2 -13   9       43.12       54.64     15.90 o 
  -4 -12   9        1.39        9.62     10.11 o 
  -3 -12   9       11.92       22.68      9.16 o 
  -2 -12   9        5.07        3.68      9.37 o 
  -1 -12   9       27.98       28.85     18.44 o 
   0 -12   9        6.75        1.35      8.12 o 
   1 -12   9       11.85        5.76      9.21 o 
   2 -12   9        2.07        7.49     11.48 o 
   3 -12   9       46.69       38.56     12.58 o 
  -5 -11   9       25.83       26.82     11.34 o 
  -4 -11   9        5.27       -5.03     10.28 o 
  -3 -11   9       45.91       48.37     10.99 o 
  -2 -11   9       13.90       12.71      8.13 o 
  -1 -11   9        0.30        8.62      7.96 o 
   0 -11   9       62.39       54.32     11.92 o 
   1 -11   9        8.79        6.40     10.62 o 
   2 -11   9        5.28       14.52     11.27 o 
   3 -11   9        0.78      -10.13     10.72 o 
   4 -11   9        6.17       -0.05     12.37 o 
  -5 -10   9        8.56        6.12      8.41 o 
  -4 -10   9       35.49       31.09      9.11 o 
  -3 -10   9        0.01       -1.60      7.83 o 
  -2 -10   9       88.74       83.80     11.58 o 
  -1 -10   9       47.85       65.12     11.01 o 
   0 -10   9       99.51       99.20      8.84 o 
   1 -10   9      444.12      389.16     24.79 o 
   2 -10   9      137.18      136.86     21.88 o 
   3 -10   9      153.39      148.92     18.22 o 
   4 -10   9       17.27       14.31     11.59 o 
   5 -10   9        7.78       21.02     12.15 o 
  -6  -9   9        1.35        7.99     10.36 o 
  -5  -9   9       11.07        3.14      8.76 o 
  -4  -9   9        9.95       10.43      7.91 o 
  -3  -9   9      106.04      124.40     13.29 o 
  -2  -9   9       30.53       30.15      8.22 o 
  -1  -9   9      145.16      147.06     13.23 o 
   0  -9   9        6.36        8.31      6.45 o 
   1  -9   9        1.49       -0.47      8.87 o 
   2  -9   9      164.23      158.07     10.52 o 
   3  -9   9       26.45       33.66      6.76 o 
   4  -9   9      157.79      149.19     10.89 o 
   5  -9   9        0.02        2.96      9.92 o 
   6  -9   9       33.85       58.26     15.45 o 
  -6  -8   9        4.99       28.90     11.12 o 
  -5  -8   9        0.57       -1.60      7.41 o 
  -4  -8   9       33.36       44.78      9.77 o 
  -3  -8   9      144.54      170.15     14.65 o 
  -2  -8   9        1.74        4.09      7.78 o 
  -1  -8   9       90.34       92.01     10.35 o 
   0  -8   9        0.54        0.39      6.16 o 
   1  -8   9       10.40       11.97      4.17 o 
   2  -8   9       55.74       49.17      6.85 o 
   3  -8   9       41.21       43.43      6.98 o 
   4  -8   9       31.30       30.24      6.76 o 
   5  -8   9      121.96      118.90     10.62 o 
   6  -8   9       28.21       38.33      8.66 o 
  -7  -7   9       33.00       37.17     10.86 o 
  -6  -7   9       16.61        9.18      8.01 o 
  -5  -7   9       58.62       70.26     12.04 o 
  -4  -7   9        0.85        4.01      8.13 o 
  -3  -7   9        2.82       12.71      8.66 o 
  -2  -7   9      383.84      331.43     17.51 o 
  -1  -7   9       77.24       88.49     10.72 o 
   0  -7   9      744.88      711.63     22.89 o 
   1  -7   9      119.45       99.09      7.13 o 
   2  -7   9      393.78      364.22     13.71 o 
   3  -7   9        3.06       18.96     13.21 o 
   4  -7   9       13.15        7.73      5.88 o 
   5  -7   9      111.18       90.52      9.61 o 
   6  -7   9       10.49       11.18      5.20 o 
   7  -7   9        6.52       -1.81      6.41 o 
  -7  -6   9        3.65        5.98      8.77 o 
  -6  -6   9       11.82       10.13      9.09 o 
  -5  -6   9        0.28       -0.33      7.42 o 
  -4  -6   9       75.45       72.38     10.63 o 
  -3  -6   9       32.15       24.80      8.29 o 
  -2  -6   9      299.74      302.64     16.26 o 
  -1  -6   9       79.88       92.58     10.04 o 
   0  -6   9       14.47       14.72      6.03 o 
   1  -6   9      278.49      276.69     10.29 o 
   2  -6   9       84.58       90.37      5.82 o 
   3  -6   9      707.48      728.65     18.78 o 
   4  -6   9      270.94      235.98     12.05 o 
   5  -6   9        6.34        6.79      6.11 o 
   6  -6   9      102.14       99.55      7.51 o 
   7  -6   9        0.67       12.95      5.47 o 
  -7  -5   9       59.82       73.23      8.77 o 
  -6  -5   9       18.60       14.67      8.13 o 
  -5  -5   9       15.29       10.42      5.94 o 
  -4  -5   9      293.99      302.03     11.72 o 
  -3  -5   9        2.31        8.19      4.45 o 
  -2  -5   9      202.41      177.66     12.83 o 
  -1  -5   9        0.40       -1.30      5.83 o 
   0  -5   9       21.17       24.07      6.41 o 
   1  -5   9      260.40      241.51      9.53 o 
   2  -5   9        0.50        0.34      3.24 o 
   3  -5   9       13.35       21.49      5.40 o 
   4  -5   9      922.61      930.19     32.41 o 
   5  -5   9        2.78        5.56      4.41 o 
   6  -5   9       43.94       51.51      6.52 o 
   7  -5   9       44.61       59.09      7.60 o 
   8  -5   9        0.26       -1.33     13.89 o 
  -7  -4   9       11.72       37.24      9.58 o 
  -6  -4   9      118.32      114.68      9.01 o 
  -5  -4   9        0.68        3.49      4.71 o 
  -4  -4   9       81.92       81.19      7.09 o 
  -3  -4   9      302.78      288.83     13.00 o 
  -2  -4   9       18.86       26.55      7.76 o 
  -1  -4   9     1023.28     1019.14     25.92 o 
   0  -4   9       83.91       85.63      8.75 o 
   1  -4   9      745.30      712.90     23.48 o 
   2  -4   9       28.82       21.94      3.67 o 
   3  -4   9        0.00        0.22      3.03 o 
   4  -4   9        4.45        5.38      4.92 o 
   5  -4   9      336.35      322.70     10.13 o 
   6  -4   9        1.82        2.49      4.05 o 
   7  -4   9        3.55       -8.65      8.99 o 
   8  -4   9        5.75      -10.81     11.26 o 
  -7  -3   9       10.57       19.74      8.40 o 
  -6  -3   9       15.43       20.55      5.81 o 
  -5  -3   9      122.55      137.48      8.91 o 
  -4  -3   9       61.31       70.72      6.77 o 
  -3  -3   9      962.02      944.78     18.07 o 
  -2  -3   9      401.04      353.03     16.00 o 
  -1  -3   9      256.41      259.06     13.51 o 
   0  -3   9       28.19       38.12      4.56 o 
   1  -3   9        0.64        3.44      2.95 o 
   2  -3   9      451.12      458.95     11.07 o 
   3  -3   9       46.07       42.26      4.10 o 
   4  -3   9      486.69      466.98     13.96 o 
   5  -3   9      155.44      147.31      8.44 o 
   6  -3   9       70.97       56.68      6.81 o 
   7  -3   9      225.52      264.66     12.89 o 
   8  -3   9        0.24       -4.13      5.60 o 
  -7  -2   9        7.35       23.83     19.52 o 
  -6  -2   9        4.82        1.91      5.06 o 
  -5  -2   9       26.72       30.35      5.67 o 
  -4  -2   9        1.67        3.62      4.62 o 
  -3  -2   9      377.91      357.45     16.76 o 
  -2  -2   9        7.10       13.22      5.87 o 
  -1  -2   9       60.48       42.23      7.20 o 
   0  -2   9      280.07      294.04      9.61 o 
   1  -2   9      136.68      163.07      5.77 o 
   2  -2   9        0.62        1.77      2.80 o 
   3  -2   9      192.48      203.72      6.87 o 
   4  -2   9      500.38      474.80     12.90 o 
   5  -2   9      164.51      158.81      8.55 o 
   6  -2   9        6.48       13.29      4.88 o 
   7  -2   9      107.77      135.26     13.87 o 
   8  -2   9       57.67       75.59      8.24 o 
   9  -2   9       10.51       22.03      4.90 o 
  -7  -1   9       87.82      123.24     21.02 o 
  -6  -1   9       39.08       54.11     10.19 o 
  -5  -1   9      100.60      108.64     12.42 o 
  -4  -1   9      171.67      182.69     27.52 o 
  -3  -1   9       22.74       24.72      7.14 o 
  -2  -1   9      527.04      496.91     18.43 o 
  -1  -1   9        3.80       11.36      5.95 o 
   0  -1   9      147.30      155.77      7.26 o 
   1  -1   9      523.12      567.92     10.09 o 
   2  -1   9        0.04       -1.87      2.82 o 
   3  -1   9        8.05        5.75      2.68 o 
   4  -1   9       12.06       14.08      4.35 o 
   5  -1   9       11.86       24.97      8.91 o 
   6  -1   9      256.89      246.92     17.06 o 
   7  -1   9       96.86      115.48     14.86 o 
   8  -1   9       63.70       67.84     14.10 o 
   9  -1   9       52.75       59.07     15.12 o 
  -7   0   9       22.96       31.38      6.93 o 
  -6   0   9       55.31       60.75      7.57 o 
  -5   0   9       22.02       24.46      5.59 o 
  -4   0   9      249.20      232.46     14.06 o 
  -3   0   9      153.23      177.09     11.85 o 
  -2   0   9       57.11       51.53      7.31 o 
  -1   0   9      172.67      193.65     11.64 o 
   0   0   9        1.71       17.17      3.59 o 
   1   0   9      296.98      297.80      8.71 o 
   2   0   9      232.54      253.25      7.22 o 
   3   0   9      238.91      269.51      9.73 o 
   4   0   9       90.08      100.52     10.29 o 
   5   0   9        6.86       11.27      8.01 o 
   6   0   9      206.55      225.22     16.35 o 
   7   0   9        9.96       31.17     10.80 o 
   8   0   9        3.28       -4.49      9.23 o 
   9   0   9        3.32        9.17     12.27 o 
  -7   1   9       35.04       44.21     11.32 o 
  -6   1   9       89.66      119.17      9.51 o 
  -5   1   9      176.65      166.91     14.04 o 
  -4   1   9      344.95      323.30     15.89 o 
  -3   1   9      440.10      431.21     17.87 o 
  -2   1   9      106.80      130.76     10.52 o 
  -1   1   9      475.12      480.90     17.89 o 
   0   1   9      155.95      187.96      7.54 o 
   1   1   9       48.74       50.31      3.82 o 
   2   1   9     1073.36     1053.57     13.97 o 
   3   1   9      627.70      597.90     14.14 o 
   4   1   9      126.03      105.96     10.39 o 
   5   1   9      159.56      171.77     13.40 o 
   6   1   9       76.42       98.62     12.31 o 
   7   1   9      358.47      430.22     22.76 o 
   8   1   9       10.28       12.81     10.46 o 
   9   1   9       79.48       90.70     15.16 o 
  -7   2   9        0.24       -0.66      9.37 o 
  -6   2   9       53.17       51.30      6.93 o 
  -5   2   9       22.66       20.98      5.39 o 
  -4   2   9        8.90        7.86      6.78 o 
  -3   2   9      110.54      114.47     10.10 o 
  -2   2   9        0.08        4.03      5.63 o 
  -1   2   9       76.16       72.45      8.47 o 
   0   2   9      112.92      102.85      5.78 o 
   1   2   9      909.84      919.21     20.87 o 
   2   2   9      102.53       95.71      5.02 o 
   3   2   9     1363.31     1426.17     28.65 o 
   4   2   9      272.77      272.32     14.99 o 
   5   2   9      413.94      415.03     18.96 o 
   6   2   9       54.01       36.79      5.84 o 
   7   2   9       23.51       17.70      9.58 o 
   8   2   9       94.66      120.67     15.20 o 
   9   2   9       18.15       21.56     11.70 o 
  -7   3   9      140.43      123.23     15.92 o 
  -6   3   9        4.68        4.85      4.77 o 
  -5   3   9      161.49      164.23      9.78 o 
  -4   3   9      115.37      121.66     11.33 o 
  -3   3   9       67.60       77.63      6.60 o 
  -2   3   9      166.85      174.93     11.79 o 
  -1   3   9      106.60      125.97      7.36 o 
   0   3   9      109.34      124.91     10.88 o 
   1   3   9       43.03       52.85      4.06 o 
   2   3   9        0.44        5.17      2.90 o 
   3   3   9       45.03       36.09      6.74 o 
   4   3   9      332.69      360.33     16.33 o 
   5   3   9      101.81      106.72      7.70 o 
   6   3   9      310.61      312.16     12.29 o 
   7   3   9       94.68       80.70     12.12 o 
   8   3   9        8.83       15.64      9.44 o 
   9   3   9      101.34      153.44     17.53 o 
  -7   4   9        5.66        6.49      8.41 o 
  -6   4   9       40.12       56.75      7.79 o 
  -5   4   9       33.30       31.99      6.41 o 
  -4   4   9        7.97        9.39      6.41 o 
  -3   4   9       42.62       32.02      5.46 o 
  -2   4   9       14.99       26.77      4.35 o 
  -1   4   9     1014.26      964.58     17.09 o 
   0   4   9      306.15      312.31      8.44 o 
   1   4   9     1861.77     1864.38     18.08 o 
   2   4   9       22.32       26.45      4.23 o 
   3   4   9      127.22      139.00      6.25 o 
   4   4   9       93.55      107.31      9.70 o 
   5   4   9       52.94       58.02      6.28 o 
   6   4   9        8.50       19.39     10.30 o 
   7   4   9       34.90       42.10      6.91 o 
   8   4   9       42.58       48.45     11.24 o 
   9   4   9        0.91        4.38     11.17 o 
  -6   5   9        1.39       12.96      5.70 o 
  -5   5   9        2.30        9.24      5.27 o 
  -4   5   9        0.32       -0.08      6.10 o 
  -3   5   9      161.64      152.70     12.66 o 
  -2   5   9       63.40       52.07      5.70 o 
  -1   5   9       15.28        9.32      3.84 o 
   0   5   9        5.00        6.47      3.73 o 
   1   5   9       20.70       16.62      4.09 o 
   2   5   9      362.45      350.89      8.08 o 
   3   5   9      355.94      346.63      9.63 o 
   4   5   9       22.79       26.28      4.59 o 
   5   5   9      120.88       99.35      7.63 o 
   6   5   9        0.37        0.45      5.42 o 
   7   5   9       97.05       93.25      8.72 o 
   8   5   9       30.28       26.64     10.52 o 
   9   5   9       44.45       63.20     13.97 o 
  -6   6   9       40.49       41.95     12.00 o 
  -5   6   9       19.62       29.54      6.38 o 
  -4   6   9       41.75       39.22      9.51 o 
  -3   6   9        9.44        4.84      6.03 o 
  -2   6   9       30.49       39.75      5.77 o 
  -1   6   9      138.02      109.75     10.92 o 
   0   6   9       18.23        5.81      5.51 o 
   1   6   9       63.47       61.22      5.66 o 
   2   6   9      146.69      138.60      7.35 o 
   3   6   9      259.01      261.02      8.07 o 
   4   6   9        0.09        2.09      4.30 o 
   5   6   9      287.13      324.71     32.99 o 
   6   6   9       20.11       13.13      6.03 o 
   7   6   9        0.04       -1.82      5.87 o 
   8   6   9       20.72       28.73     10.77 o 
   9   6   9        0.94      -10.66     10.66 o 
  -6   7   9       33.11       37.20     29.01 o 
  -5   7   9       57.30       54.43      7.82 o 
  -4   7   9       25.71       17.33      7.54 o 
  -3   7   9       44.76       34.57      8.76 o 
  -2   7   9      294.99      316.49     17.57 o 
  -1   7   9      109.59      109.99     11.15 o 
   0   7   9      510.84      526.34     20.44 o 
   1   7   9      109.40       90.68      6.99 o 
   2   7   9      426.25      395.69     12.00 o 
   3   7   9       85.31       98.03      5.80 o 
   4   7   9       83.10       89.76     10.88 o 
   5   7   9       14.46       29.66      8.45 o 
   6   7   9        0.03       -1.28      5.41 o 
   7   7   9       13.71       11.57      6.38 o 
   8   7   9        1.66       -0.39      5.81 o 
  -5   8   9        2.75       17.35      8.93 o 
  -4   8   9      211.15      182.82     15.92 o 
  -3   8   9        1.88       -0.09      7.75 o 
  -2   8   9       89.62       83.23     11.05 o 
  -1   8   9       20.14       14.33      6.91 o 
   0   8   9        0.01       -3.39      6.58 o 
   1   8   9      342.77      366.92     10.19 o 
   2   8   9       68.87       72.92      5.69 o 
   3   8   9      791.90      796.40     18.59 o 
   4   8   9      136.54      103.81     12.71 o 
   5   8   9       82.09       67.62     11.40 o 
   6   8   9      145.82      161.91     15.67 o 
   7   8   9        6.59       11.67      9.67 o 
   8   8   9        6.85       22.81     10.31 o 
  -5   9   9        2.98        3.86      8.87 o 
  -4   9   9       22.29        4.74      8.05 o 
  -3   9   9       74.94       68.56     11.70 o 
  -2   9   9       61.36       74.00     10.58 o 
  -1   9   9       59.29       36.84      9.52 o 
   0   9   9       20.64        9.74      4.84 o 
   1   9   9        0.88       -0.22      3.87 o 
   2   9   9       21.24       10.54      4.20 o 
   3   9   9       40.52       31.96      6.08 o 
   4   9   9       18.97       16.27      9.16 o 
   5   9   9        1.30       10.75      8.92 o 
   6   9   9       56.91       67.92     12.57 o 
   7   9   9       41.46       40.62     11.83 o 
   8   9   9        1.73       13.02      7.70 o 
  -4  10   9        0.60      -10.04     10.04 o 
  -3  10   9       33.70       31.01     11.17 o 
  -2  10   9       71.86       83.93     12.42 o 
  -1  10   9      354.27      330.15     19.74 o 
   0  10   9      190.92      184.96     13.19 o 
   1  10   9       39.47       38.76      5.07 o 
   2  10   9        0.84       -4.05      4.14 o 
   3  10   9       33.10       31.45      6.76 o 
   4  10   9       57.08       66.63      7.87 o 
   5  10   9        3.71        4.27      8.24 o 
   6  10   9       17.47       19.58     10.29 o 
   7  10   9        5.69        0.35     10.02 o 
  -3  11   9      101.92      119.94     15.57 o 
  -2  11   9        0.16        9.02      7.94 o 
  -1  11   9       40.83       37.71      9.27 o 
   0  11   9       76.29       83.38     12.52 o 
   1  11   9        1.97        0.40      5.35 o 
   2  11   9      168.77      155.69      8.17 o 
   3  11   9       23.34       23.83      6.61 o 
   4  11   9        8.83       12.93      6.04 o 
   5  11   9      110.66      138.45     15.76 o 
   6  11   9        0.40        8.39      9.40 o 
   7  11   9       52.18       53.13     13.18 o 
  -2  12   9        4.59        0.36      9.01 o 
  -1  12   9        0.07        2.00      8.05 o 
   0  12   9        1.33        1.72      8.19 o 
   1  12   9       12.21        8.82      5.65 o 
   2  12   9        1.50        9.15      6.19 o 
   3  12   9       13.48       14.12     10.27 o 
   4  12   9        4.30       12.22      9.31 o 
   5  12   9       42.50       58.67      8.45 o 
   6  12   9       12.26       17.27     11.98 o 
  -1  13   9        2.09       30.00     11.27 o 
   0  13   9       18.74       15.60      9.79 o 
   1  13   9        1.06       14.16      8.82 o 
   2  13   9       37.86       59.99      8.50 o 
   3  13   9       20.73       25.27     10.00 o 
   4  13   9        1.68        3.40      9.53 o 
   5  13   9        6.30       20.89     11.96 o 
   2  14   9        5.11        5.51      9.94 o 
  -3 -12  10        0.35        9.40     10.48 o 
  -2 -12  10        3.08       17.49      9.53 o 
  -1 -12  10       50.11       74.13     12.72 o 
   0 -12  10        8.16       -9.81      9.81 o 
   1 -12  10       38.24       19.24      9.11 o 
   2 -12  10       97.31      105.57     17.05 o 
  -4 -11  10       15.80       21.77     10.19 o 
  -3 -11  10        4.58       14.89      8.78 o 
  -2 -11  10       28.83       42.09     10.85 o 
  -1 -11  10        6.28       12.91      8.66 o 
   0 -11  10        4.20      -10.50     10.50 o 
   1 -11  10       93.36      119.93     17.12 o 
   2 -11  10        0.03        8.86      9.90 o 
   3 -11  10        3.57       18.92     12.50 o 
   4 -11  10        1.96      -10.53     10.53 o 
  -5 -10  10       21.48       43.84     12.91 o 
  -4 -10  10        0.15       -1.46      9.22 o 
  -3 -10  10       46.46       71.55     12.51 o 
  -2 -10  10        4.99       11.67      7.87 o 
  -1 -10  10        0.02        5.16      7.59 o 
   0 -10  10       39.53       41.49      9.74 o 
   1 -10  10       31.10       41.18     11.72 o 
   2 -10  10      100.50       94.88      9.72 o 
   3 -10  10        1.00       -3.67     10.76 o 
   4 -10  10       88.70       75.35     15.44 o 
   5 -10  10        6.17       37.43     12.95 o 
  -5  -9  10       20.72       40.23     12.69 o 
  -4  -9  10       14.22       16.00      9.94 o 
  -3  -9  10        5.01       11.39      9.31 o 
  -2  -9  10      119.92      116.90     12.99 o 
  -1  -9  10        0.76        1.30      7.49 o 
   0  -9  10      197.31      166.11     13.71 o 
   1  -9  10       77.48       83.41     13.28 o 
   2  -9  10        0.70       -5.07     10.13 o 
   3  -9  10       73.31       79.52     12.29 o 
   4  -9  10        4.77       12.22      8.52 o 
   5  -9  10       70.32       64.86      9.35 o 
  -6  -8  10       22.58       34.21     11.01 o 
  -5  -8  10       80.97      106.90     14.16 o 
  -4  -8  10       11.40       12.51      9.23 o 
  -3  -8  10       54.55       55.50     10.84 o 
  -2  -8  10       37.53       31.03      8.52 o 
  -1  -8  10       13.05       17.11      7.94 o 
   0  -8  10      110.57      125.69     11.91 o 
   1  -8  10      207.01      197.18     10.46 o 
   2  -8  10       10.26       10.21      5.60 o 
   3  -8  10       18.37       14.60      5.82 o 
   4  -8  10       55.16       62.46      8.42 o 
   5  -8  10        9.89       15.47      6.91 o 
   6  -8  10      125.59      117.59     11.46 o 
  -6  -7  10        6.72       18.01     10.82 o 
  -5  -7  10        0.00        5.18      8.14 o 
  -4  -7  10      231.95      212.06     16.94 o 
  -3  -7  10       98.85       94.72     11.54 o 
  -2  -7  10      137.34      152.77     14.05 o 
  -1  -7  10      214.80      215.15     14.80 o 
   0  -7  10       11.16       14.77      7.28 o 
   1  -7  10      280.19      285.95     11.47 o 
   2  -7  10       50.18       55.70      7.09 o 
   3  -7  10        2.44        5.63      5.40 o 
   4  -7  10      103.46      103.54      9.23 o 
   5  -7  10       12.07        9.38      6.05 o 
   6  -7  10        5.02        5.52     10.09 o 
   7  -7  10      143.86      124.18     17.09 o 
  -6  -6  10       16.01       32.96     11.04 o 
  -5  -6  10       21.50       19.88      7.98 o 
  -4  -6  10       52.32       51.93      9.82 o 
  -3  -6  10      637.66      688.24     25.89 o 
  -2  -6  10       25.06       18.49      8.81 o 
  -1  -6  10      202.42      213.17     14.52 o 
   0  -6  10       46.27       42.40      8.44 o 
   1  -6  10      229.14      213.89      9.88 o 
   2  -6  10      491.56      483.65     12.02 o 
   3  -6  10       34.55       22.58      6.44 o 
   4  -6  10        2.13        2.93      5.40 o 
   5  -6  10        1.47       -2.81      5.81 o 
   6  -6  10       20.80       35.89     11.23 o 
   7  -6  10       18.20        2.84     11.14 o 
  -7  -5  10        0.04        1.50      9.03 o 
  -6  -5  10        1.29       -1.25      8.18 o 
  -5  -5  10        7.93        7.41      7.16 o 
  -4  -5  10       11.00       14.68      7.99 o 
  -3  -5  10       14.50       11.49      7.68 o 
  -2  -5  10      219.60      206.90     14.10 o 
  -1  -5  10       29.46       26.00      6.82 o 
   0  -5  10      136.66      150.48     11.93 o 
   1  -5  10        3.44        2.21      4.24 o 
   2  -5  10       40.05       48.24      4.87 o 
   3  -5  10      780.14      777.41     24.59 o 
   4  -5  10      277.52      274.13     13.16 o 
   5  -5  10      502.28      492.43     23.65 o 
   6  -5  10       14.71       19.84      9.96 o 
   7  -5  10       68.58       79.08     13.97 o 
  -7  -4  10       31.63       67.14     11.66 o 
  -6  -4  10       14.95       10.26      7.70 o 
  -5  -4  10       90.02       91.49      8.14 o 
  -4  -4  10       60.30       41.67      6.06 o 
  -3  -4  10      406.18      391.28     22.04 o 
  -2  -4  10      408.30      359.56     17.17 o 
  -1  -4  10       58.36       49.92      7.93 o 
   0  -4  10      173.38      161.58     11.77 o 
   1  -4  10        9.41       11.57      6.26 o 
   2  -4  10        3.27        4.94      4.12 o 
   3  -4  10      181.56      164.41      7.16 o 
   4  -4  10       42.37       29.23      5.89 o 
   5  -4  10       64.24       85.94     11.80 o 
   6  -4  10      203.49      175.55     16.02 o 
   7  -4  10        3.53       22.07     12.04 o 
   8  -4  10       59.62       61.14     13.90 o 
  -7  -3  10       33.29       68.28     37.66 o 
  -6  -3  10       12.83       16.51      5.98 o 
  -5  -3  10       19.88       34.42      6.01 o 
  -4  -3  10      110.42      127.61      8.49 o 
  -3  -3  10       49.61       69.91     10.07 o 
  -2  -3  10      710.70      708.57     23.29 o 
  -1  -3  10      224.85      209.47     13.52 o 
   0  -3  10        0.40        0.10      4.87 o 
   1  -3  10     1652.35     1704.72     24.86 o 
   2  -3  10        2.90        5.58      3.09 o 
   3  -3  10      189.37      178.81      5.94 o 
   4  -3  10       35.37       39.39      9.31 o 
   5  -3  10       38.79       37.55      9.62 o 
   6  -3  10       29.65       29.80     10.41 o 
   7  -3  10       73.07       83.76     13.71 o 
   8  -3  10        6.41       26.00     13.05 o 
  -7  -2  10       10.15       17.80     30.38 o 
  -6  -2  10       44.79       45.21     10.82 o 
  -5  -2  10       25.96       25.18      5.99 o 
  -4  -2  10       36.80       35.12      9.15 o 
  -3  -2  10       43.98       41.29      7.79 o 
  -2  -2  10       22.64       18.59      6.58 o 
  -1  -2  10      482.83      499.99     19.08 o 
   0  -2  10       79.37       85.46      6.15 o 
   1  -2  10      703.26      666.62     11.49 o 
   2  -2  10      304.70      265.36      9.16 o 
   3  -2  10      160.94      176.25      5.78 o 
   4  -2  10      190.12      209.51      9.43 o 
   5  -2  10      101.58      113.39     12.26 o 
   6  -2  10       81.53       91.64     12.26 o 
   7  -2  10      460.51      430.61     24.67 o 
   8  -2  10        6.49       13.50     10.87 o 
  -7  -1  10       25.20       48.95     27.22 o 
  -6  -1  10       17.69       26.35      9.45 o 
  -5  -1  10       66.76       69.62      7.59 o 
  -4  -1  10      110.87      118.92      8.24 o 
  -3  -1  10       21.12       18.91      6.89 o 
  -2  -1  10      143.18      133.41     11.38 o 
  -1  -1  10       42.17       35.19      6.91 o 
   0  -1  10      267.63      273.61      9.88 o 
   1  -1  10       27.67       27.40      3.55 o 
   2  -1  10      139.18      128.16      5.72 o 
   3  -1  10      270.24      245.53     10.01 o 
   4  -1  10      131.85      116.76      7.70 o 
   5  -1  10      388.99      364.94     19.55 o 
   6  -1  10       29.06       45.02     10.51 o 
   7  -1  10      153.23      185.68     17.75 o 
   8  -1  10       51.25       52.76     13.83 o 
  -7   0  10       25.33       35.38      8.44 o 
  -6   0  10       15.40       18.02      6.21 o 
  -5   0  10       44.92       40.80      6.56 o 
  -4   0  10       30.23       42.38      8.59 o 
  -3   0  10      123.51      136.33     11.57 o 
  -2   0  10        0.07       -0.20      5.94 o 
  -1   0  10      145.84      145.99     11.15 o 
   0   0  10        0.65       -2.01      3.41 o 
   1   0  10      286.63      276.64      7.68 o 
   2   0  10      103.72      110.68      5.49 o 
   3   0  10      191.69      182.86      8.84 o 
   4   0  10       22.37       12.47      7.46 o 
   5   0  10        3.28        5.86      8.37 o 
   6   0  10       44.61       56.37     11.08 o 
   7   0  10      104.41      122.41     15.17 o 
   8   0  10       42.14       66.57     14.23 o 
   9   0  10       13.20       26.69     13.40 o 
  -7   1  10        6.92       12.88      9.27 o 
  -6   1  10       99.50       86.14      8.29 o 
  -5   1  10        3.55       11.54      7.53 o 
  -4   1  10      218.82      237.15     15.28 o 
  -3   1  10       60.69       62.30      9.27 o 
  -2   1  10      180.16      126.91     11.68 o 
  -1   1  10        1.59        0.83      5.57 o 
   0   1  10      106.56      124.41      6.74 o 
   1   1  10      198.13      191.18      6.69 o 
   2   1  10      148.69      133.92      5.99 o 
   3   1  10     1302.83     1301.39     22.59 o 
   4   1  10      124.52      108.75     10.79 o 
   5   1  10      363.03      383.63     19.36 o 
   6   1  10       70.79       86.09     11.92 o 
   7   1  10        8.57       18.93     10.36 o 
   8   1  10       31.99       46.85     12.70 o 
   9   1  10       27.96       46.12     12.61 o 
  -7   2  10       67.76       58.69     11.90 o 
  -6   2  10       28.50       26.11      6.01 o 
  -5   2  10       28.73       27.97      9.28 o 
  -4   2  10        8.79        7.77      7.21 o 
  -3   2  10       97.19      109.32     11.21 o 
  -2   2  10      129.43      132.27     11.01 o 
  -1   2  10      765.34      747.57     23.42 o 
   0   2  10      298.61      310.63     15.51 o 
   1   2  10      343.86      325.15      8.39 o 
   2   2  10      180.78      196.02      6.94 o 
   3   2  10        0.91        2.22      5.80 o 
   4   2  10      779.22      786.89     24.30 o 
   5   2  10       31.02       38.19      8.69 o 
   6   2  10      252.22      262.28     11.44 o 
   7   2  10        5.63       21.16      9.87 o 
   8   2  10       14.30       23.20     10.99 o 
   9   2  10       48.29       54.04     15.23 o 
  -6   3  10      137.30      147.57     10.44 o 
  -5   3  10        9.56       16.72      5.56 o 
  -4   3  10       14.49       13.38      6.88 o 
  -3   3  10        0.04        2.27      5.41 o 
  -2   3  10       50.30       47.59      8.32 o 
  -1   3  10      572.91      611.01     21.68 o 
   0   3  10       26.34       17.83      6.75 o 
   1   3  10      318.85      304.25      8.19 o 
   2   3  10       20.27       22.65      3.63 o 
   3   3  10       52.17       53.08      5.67 o 
   4   3  10       22.38       33.09      7.60 o 
   5   3  10      197.15      191.84     14.09 o 
   6   3  10       19.10       30.06      6.11 o 
   7   3  10      192.06      224.91     17.51 o 
   8   3  10        0.69       -0.45      9.12 o 
   9   3  10       65.36       82.86     15.35 o 
  -6   4  10       16.60       24.32      6.60 o 
  -5   4  10      105.98      103.65      9.06 o 
  -4   4  10        5.47       -1.04      5.76 o 
  -3   4  10      204.63      208.33     10.16 o 
  -2   4  10       17.21        9.54      4.21 o 
  -1   4  10       21.94        8.99      4.52 o 
   0   4  10      105.89       90.15     10.19 o 
   1   4  10      102.56       96.04      5.34 o 
   2   4  10      823.49      859.89     15.99 o 
   3   4  10       65.50       49.73      5.79 o 
   4   4  10      257.13      232.47     14.04 o 
   5   4  10        0.30        2.68      5.14 o 
   6   4  10       81.81       97.63      8.39 o 
   7   4  10      116.01      100.89      9.00 o 
   8   4  10       28.41       35.02     11.39 o 
   9   4  10        3.32       11.05     11.44 o 
  -6   5  10        9.04       24.63      6.92 o 
  -5   5  10       16.19       22.77      6.01 o 
  -4   5  10       72.00       68.38     10.64 o 
  -3   5  10        0.04       -5.70      6.50 o 
  -2   5  10      168.84      206.10     10.03 o 
  -1   5  10      257.37      265.37     22.86 o 
   0   5  10      528.58      528.02     14.39 o 
   1   5  10       12.32        9.17      3.93 o 
   2   5  10        1.91        0.04      3.58 o 
   3   5  10      457.29      445.42     10.90 o 
   4   5  10        5.63        9.32      6.66 o 
   5   5  10      403.62      416.81     19.89 o 
   6   5  10      291.89      293.43     12.76 o 
   7   5  10        1.14        6.25      5.51 o 
   8   5  10        8.24       21.26     11.61 o 
  -6   6  10       20.18       35.25      9.56 o 
  -5   6  10       51.51       62.07      7.75 o 
  -4   6  10       47.76       52.69      9.80 o 
  -3   6  10       19.71       10.90      7.93 o 
  -2   6  10      196.83      213.03     18.47 o 
  -1   6  10        6.63        1.88      6.28 o 
   0   6  10        0.19       -6.91      6.91 o 
   1   6  10       41.11       39.42      5.22 o 
   2   6  10       42.85       36.62      5.07 o 
   3   6  10       12.49       13.38      4.35 o 
   4   6  10       36.69       42.38      8.26 o 
   5   6  10       40.52       55.73      8.86 o 
   6   6  10      213.59      254.47     23.14 o 
   7   6  10        1.57        9.26      6.47 o 
   8   6  10       35.35       34.13      7.97 o 
  -5   7  10        8.31        2.92      8.28 o 
  -4   7  10       81.09       99.19     12.75 o 
  -3   7  10        6.02       -6.33      6.33 o 
  -2   7  10       29.62       33.98      9.02 o 
  -1   7  10       57.91       80.74     10.37 o 
   0   7  10        8.57        2.80      7.50 o 
   1   7  10      290.46      299.17     11.38 o 
   2   7  10       21.64       21.21      5.32 o 
   3   7  10      870.51      829.06     18.96 o 
   4   7  10       13.74       16.39      8.20 o 
   5   7  10       12.04       12.43      8.29 o 
   6   7  10       31.79       24.48     10.35 o 
   7   7  10       19.02       23.12     10.65 o 
   8   7  10       13.51       12.37      6.53 o 
  -5   8  10       36.31       37.77     15.99 o 
  -4   8  10        1.71       -9.51      9.51 o 
  -3   8  10       56.61       67.13     11.54 o 
  -2   8  10        1.24        1.78      5.87 o 
  -1   8  10      326.73      310.15     17.96 o 
   0   8  10      190.20      191.58     14.25 o 
   1   8  10       92.69       76.83      7.53 o 
   2   8  10        0.72        0.30      3.68 o 
   3   8  10        3.07       12.54      6.28 o 
   4   8  10       66.43       64.73     13.60 o 
   5   8  10        0.99       -1.09      7.51 o 
   6   8  10       27.17       29.92      9.76 o 
   7   8  10       11.22        8.45     10.72 o 
   8   8  10        1.71       16.56      9.70 o 
  -4   9  10       22.84       17.86      9.23 o 
  -2   9  10       58.57       44.66     10.42 o 
  -1   9  10       63.22       69.38     11.12 o 
   0   9  10       50.59       45.03      6.43 o 
   1   9  10        0.57        2.02      4.05 o 
   2   9  10       92.40       79.16      6.03 o 
   3   9  10        4.87        1.03      5.63 o 
   4   9  10        1.56       -1.80      5.87 o 
   5   9  10       56.10       59.83     11.09 o 
   6   9  10       81.89      108.47     15.12 o 
   7   9  10       27.30       22.49     11.29 o 
  -3  10  10        6.12      -11.02     11.02 o 
  -2  10  10       27.63        6.26      6.68 o 
  -1  10  10       68.19       70.59     10.99 o 
   0  10  10       61.98       63.29      7.13 o 
   1  10  10        9.26        6.75      4.09 o 
   2  10  10        0.25       -0.58      4.33 o 
   3  10  10       83.41       66.47      8.20 o 
   4  10  10       31.50       26.69      7.03 o 
   5  10  10        9.51        9.55      8.88 o 
   6  10  10       25.12       22.61     10.83 o 
   7  10  10        0.33        7.78      9.90 o 
  -3  11  10       31.37       29.31     12.42 o 
  -2  11  10       29.67       29.45     10.37 o 
  -1  11  10       30.62       42.63     10.15 o 
   0  11  10       12.39        3.43      8.05 o 
   1  11  10       28.31       26.71      6.33 o 
   2  11  10       35.53       33.92      5.58 o 
   3  11  10        6.20        1.35      5.75 o 
   4  11  10        0.24        1.48      7.05 o 
   5  11  10        0.02       10.00      6.76 o 
   6  11  10        1.44        6.24      9.32 o 
  -1  12  10       43.64       32.60     10.61 o 
   0  12  10       16.08       19.85     10.53 o 
   1  12  10       21.47       16.54      6.90 o 
   2  12  10       13.09       15.35      6.56 o 
   3  12  10       13.48       14.58      7.33 o 
   4  12  10       27.38       41.77      8.06 o 
   5  12  10        1.44       14.45      8.34 o 
   0  13  10        0.43       15.14      9.59 o 
   1  13  10        0.51       20.73      9.42 o 
   2  13  10       11.76        7.02      9.67 o 
   3  13  10       11.44       21.71     11.03 o 
   4  13  10        0.76        8.33     10.12 o 
  -1 -12  11        0.84        9.58      7.73 o 
   0 -12  11       19.68       11.43     12.17 o 
   1 -12  11        1.93       -1.77      8.06 o 
  -3 -11  11        2.37        3.28      9.82 o 
  -2 -11  11       28.42       34.44     11.50 o 
  -1 -11  11        3.61       -0.14      8.95 o 
   1 -11  11       11.86       16.36     11.78 o 
   2 -11  11        2.08        4.99     11.69 o 
   3 -11  11       38.95       65.16     15.07 o 
  -4 -10  11        4.43       11.86      9.63 o 
  -3 -10  11        0.64        6.38      8.14 o 
  -2 -10  11       10.61       18.95     10.29 o 
  -1 -10  11        5.20        3.31      7.45 o 
   0 -10  11        3.99       11.40      7.69 o 
   1 -10  11        0.07      -10.20     10.20 o 
   2 -10  11        1.95        2.98      9.59 o 
   3 -10  11        7.15        9.85      6.95 o 
   4 -10  11       13.61        6.79     12.32 o 
  -5  -9  11        2.63       -0.57     10.05 o 
  -4  -9  11       25.32       27.13     10.02 o 
  -3  -9  11       11.80        0.49      7.52 o 
  -2  -9  11       20.79       20.36      9.33 o 
  -1  -9  11      113.55       91.77     11.45 o 
   0  -9  11        4.47       -0.03      7.71 o 
   1  -9  11      104.28      115.01     15.69 o 
   2  -9  11        1.19       -6.40     11.55 o 
   3  -9  11       51.19       37.90      7.50 o 
   4  -9  11       51.78       49.26      8.28 o 
   5  -9  11        1.20        8.10     27.16 o 
  -5  -8  11        4.22       20.45     10.40 o 
  -4  -8  11       27.31       43.63     11.76 o 
  -3  -8  11       50.03       58.94     10.66 o 
  -2  -8  11        1.84       -1.25      7.73 o 
  -1  -8  11       20.73       30.75      8.71 o 
   0  -8  11      224.90      208.60     15.42 o 
   1  -8  11       49.61       39.56      8.86 o 
   2  -8  11       87.50       84.00     11.42 o 
   3  -8  11        3.86        8.32      5.41 o 
   4  -8  11      159.56      163.36     11.47 o 
   5  -8  11       13.41       25.44     21.59 o 
   6  -8  11       18.21       12.37     11.75 o 
  -6  -7  11        0.07        6.11      9.28 o 
  -5  -7  11        6.04       12.87      9.88 o 
  -4  -7  11        1.63        4.44      8.89 o 
  -3  -7  11        7.09        1.72      8.38 o 
  -2  -7  11       20.93       23.11      9.20 o 
  -1  -7  11       65.42       58.21      9.52 o 
   0  -7  11       11.61        8.46      7.19 o 
   1  -7  11      352.92      345.85     13.01 o 
   2  -7  11       82.98       84.74      8.47 o 
   3  -7  11       85.38       82.77     11.41 o 
   4  -7  11       51.43       60.06      7.44 o 
   5  -7  11       25.14       20.65     12.34 o 
   6  -7  11       30.45       40.56     13.26 o 
  -6  -6  11       15.27       14.62     10.33 o 
  -5  -6  11        2.90       11.89      9.59 o 
  -4  -6  11      155.99      129.29     14.67 o 
  -3  -6  11        0.92       -6.31      7.85 o 
  -2  -6  11       48.42       35.27      9.42 o 
  -1  -6  11        0.00        0.68      6.64 o 
   0  -6  11      162.67      141.14     13.31 o 
   1  -6  11       27.62       23.74      5.96 o 
   2  -6  11        0.92       -1.52      4.97 o 
   3  -6  11        5.21        4.94      5.48 o 
   4  -6  11       13.98       20.00      7.61 o 
   5  -6  11       43.85       60.46     12.17 o 
   6  -6  11       20.07       10.29     10.81 o 
   7  -6  11       15.94       15.92     12.49 o 
  -6  -5  11        5.90        2.94      8.29 o 
  -5  -5  11        0.08       -7.77      7.77 o 
  -4  -5  11        1.85        1.15      7.93 o 
  -3  -5  11      168.48      172.52     15.23 o 
  -2  -5  11       69.69       59.47     11.03 o 
  -1  -5  11      738.77      719.20     24.92 o 
   0  -5  11      251.25      252.30     15.18 o 
   1  -5  11     1256.86     1302.05     26.09 o 
   2  -5  11      667.05      651.77     16.70 o 
   3  -5  11        1.62        3.50      5.39 o 
   4  -5  11        8.97        9.28      5.85 o 
   5  -5  11        0.87       -5.59      9.29 o 
   6  -5  11       92.58      111.07     14.58 o 
   7  -5  11       19.11        6.00     11.48 o 
  -6  -4  11        1.29       -0.55      7.91 o 
  -5  -4  11       32.84       31.90      6.31 o 
  -4  -4  11       16.75       17.61      7.57 o 
  -3  -4  11       92.71      111.53      7.95 o 
  -2  -4  11      131.99      121.73     12.42 o 
  -1  -4  11        2.66        7.51      6.88 o 
   0  -4  11      110.07      114.88     10.82 o 
   1  -4  11      659.18      654.83     22.48 o 
   2  -4  11       65.98       65.32      6.86 o 
   3  -4  11      117.63      115.66      7.75 o 
   4  -4  11       83.53      102.11     12.10 o 
   5  -4  11      382.69      370.44     20.98 o 
   6  -4  11        0.27       -1.69     10.02 o 
   7  -4  11      223.12      235.31     20.41 o 
   8  -4  11        1.16        5.64     12.49 o 
  -6  -3  11       16.87       15.70      7.38 o 
  -5  -3  11       22.02       23.97      5.75 o 
  -4  -3  11        7.41       12.43      5.26 o 
  -3  -3  11       98.98       68.65     11.10 o 
  -2  -3  11        6.12        8.08      7.43 o 
  -1  -3  11        8.14       12.80      7.34 o 
   0  -3  11       58.63       49.43      8.70 o 
   1  -3  11      274.68      273.80     10.89 o 
   2  -3  11      473.83      494.87     14.03 o 
   3  -3  11      168.06      155.33      7.14 o 
   4  -3  11       85.81       81.72     11.13 o 
   5  -3  11       66.89       81.62     13.16 o 
   6  -3  11        4.16       -2.09      8.98 o 
   7  -3  11       64.19       61.21     12.89 o 
   8  -3  11       23.22       39.35     13.70 o 
  -6  -2  11        0.12        1.00      9.16 o 
  -5  -2  11      125.77      125.39      9.25 o 
  -4  -2  11        3.42        5.97      5.02 o 
  -3  -2  11       96.59      107.00     11.24 o 
  -2  -2  11      433.42      436.16     19.62 o 
  -1  -2  11       73.34       71.12      9.51 o 
   0  -2  11      267.14      249.94     14.90 o 
   1  -2  11        0.84        6.43      3.33 o 
   2  -2  11       19.84       26.18      3.88 o 
   3  -2  11      194.07      208.00      7.57 o 
   4  -2  11       39.35       40.29      5.96 o 
   5  -2  11      144.02      126.13     14.01 o 
   6  -2  11       23.16       21.31     10.23 o 
   7  -2  11       15.09       25.46     11.40 o 
   8  -2  11        5.53        8.89     10.00 o 
  -6  -1  11       24.92       23.43      9.24 o 
  -5  -1  11        2.21        6.34      6.11 o 
  -4  -1  11      199.27      193.79     10.49 o 
  -3  -1  11        0.01       -0.93      5.80 o 
  -2  -1  11      244.94      233.18     14.83 o 
  -1  -1  11        5.74        8.47      6.64 o 
   0  -1  11        0.55        0.73      7.08 o 
   1  -1  11      453.54      498.28     10.71 o 
   2  -1  11       53.48       59.39      4.70 o 
   3  -1  11      393.93      362.09      9.58 o 
   4  -1  11      658.72      623.60     16.39 o 
   5  -1  11      111.07      119.11     13.20 o 
   6  -1  11      218.02      227.46     17.94 o 
   7  -1  11        0.15       24.47     11.99 o 
   8  -1  11       14.50       39.48     13.63 o 
  -6   0  11        1.72        2.77      7.97 o 
  -5   0  11        0.68       -0.22      5.24 o 
  -4   0  11      201.55      181.87     14.22 o 
  -3   0  11        5.70       11.62      7.54 o 
  -2   0  11       20.73       15.79      7.63 o 
  -1   0  11        6.78        4.61      5.78 o 
   0   0  11        4.00        3.89      5.45 o 
   1   0  11       14.45       13.37      3.38 o 
   2   0  11       51.24       45.37      4.27 o 
   3   0  11      135.16      134.37      6.47 o 
   4   0  11       70.58       68.81      6.87 o 
   5   0  11       39.49       47.07      9.98 o 
   6   0  11        1.05       10.61      9.64 o 
   7   0  11      184.35      191.90     17.56 o 
   8   0  11       13.46       25.29     13.00 o 
  -6   1  11        7.59        1.38     10.24 o 
  -5   1  11        5.62       -0.13      7.18 o 
  -4   1  11       29.74       30.23      8.84 o 
  -3   1  11      238.76      261.52     16.20 o 
  -2   1  11       65.56       71.05      9.93 o 
  -1   1  11      320.33      316.38     16.72 o 
   0   1  11        2.61        2.59      6.13 o 
   1   1  11       88.62       84.86      6.72 o 
   2   1  11       87.75       89.16      5.38 o 
   3   1  11       51.86       67.83      5.20 o 
   4   1  11      174.99      165.20     12.99 o 
   5   1  11       45.57       37.58      9.51 o 
   6   1  11       88.50      102.66     13.10 o 
   7   1  11       20.36       36.19     11.56 o 
   8   1  11        8.98       25.88     12.11 o 
  -6   2  11        2.55       -5.76      8.23 o 
  -5   2  11       25.66       24.24      5.89 o 
  -4   2  11        0.22        2.93      7.38 o 
  -3   2  11      138.47      162.72     13.48 o 
  -2   2  11      137.20      153.00     12.90 o 
  -1   2  11       47.66       51.39      9.24 o 
   0   2  11       53.08       44.66      8.49 o 
   1   2  11       25.57       28.15      3.97 o 
   2   2  11      319.90      322.90      8.96 o 
   3   2  11      275.90      305.47      9.22 o 
   4   2  11      217.05      225.12     14.52 o 
   5   2  11      217.12      238.49     16.08 o 
   6   2  11        2.64        5.51      5.71 o 
   7   2  11       72.49       86.05     13.63 o 
   8   2  11        0.06       20.24     11.51 o 
  -6   3  11       28.10       36.34      7.06 o 
  -5   3  11       54.83       44.65      6.97 o 
  -4   3  11       81.46       81.83     10.98 o 
  -3   3  11      315.49      315.32     17.43 o 
  -2   3  11       69.47       53.85      9.30 o 
  -1   3  11      589.06      564.04     22.07 o 
   0   3  11       60.56       60.43      8.98 o 
   1   3  11      112.93      121.84      6.09 o 
   2   3  11      257.06      250.47      9.29 o 
   3   3  11      758.63      755.87     16.51 o 
   4   3  11        4.04        4.81      6.71 o 
   5   3  11       20.04       19.72      8.13 o 
   6   3  11       54.22       43.12      6.87 o 
   7   3  11       34.68       48.77     11.91 o 
   8   3  11       89.51       91.58     14.55 o 
  -6   4  11        0.27       17.58      5.38 o 
  -5   4  11       16.29       14.76      9.31 o 
  -4   4  11       13.34        8.68      6.18 o 
  -3   4  11        0.21       -2.52      4.08 o 
  -2   4  11      625.82      623.47     16.78 o 
  -1   4  11      111.92       79.61     10.85 o 
   0   4  11      402.44      425.95     19.67 o 
   1   4  11      429.14      424.22     15.98 o 
   2   4  11       86.71       78.95      6.23 o 
   3   4  11      187.57      189.97     13.62 o 
   4   4  11       77.78       69.29      9.52 o 
   5   4  11        1.61        3.32      5.30 o 
   6   4  11       67.92       75.58      8.15 o 
   7   4  11       52.00       66.36      8.11 o 
   8   4  11        6.20       35.50     12.05 o 
  -5   5  11       16.89       29.08      9.16 o 
  -4   5  11        1.75       -5.38      7.35 o 
  -3   5  11        4.71        3.05      6.47 o 
  -2   5  11      167.53      129.78      8.91 o 
  -1   5  11      881.08      931.66     20.19 o 
   0   5  11      417.71      401.80     13.37 o 
   1   5  11      496.24      494.10     13.90 o 
   2   5  11      153.14      142.30      8.08 o 
   3   5  11       19.94       20.62      4.83 o 
   4   5  11      283.24      307.43     16.09 o 
   5   5  11       31.07       38.78     12.19 o 
   6   5  11        4.96       13.34     10.50 o 
   7   5  11       15.00       28.45      7.09 o 
   8   5  11        2.32       30.79     11.22 o 
  -5   6  11       25.22       27.13      6.13 o 
  -4   6  11        1.07        4.73      6.91 o 
  -3   6  11       57.59       64.30     10.47 o 
  -2   6  11       10.88       11.00      5.16 o 
  -1   6  11      241.28      239.27     15.71 o 
   0   6  11      218.88      243.65     15.23 o 
   1   6  11        0.10       -1.94      4.91 o 
   2   6  11      141.29      143.56      8.46 o 
   3   6  11        0.01        4.64      7.31 o 
   4   6  11       64.22       69.23      7.64 o 
   5   6  11      155.81      173.61     14.89 o 
   6   6  11      114.09      116.48     22.24 o 
   7   6  11      227.58      267.45     24.06 o 
   8   6  11       10.55       19.06      9.88 o 
  -5   7  11       18.74       22.08      6.37 o 
  -4   7  11       92.19      109.04     13.15 o 
  -3   7  11       34.54       50.75     10.32 o 
  -2   7  11        6.49        5.60      6.04 o 
  -1   7  11      122.27      164.21     13.95 o 
   0   7  11       44.55       58.51      9.47 o 
   1   7  11       52.71       52.18      8.19 o 
   2   7  11       37.14       32.43      5.66 o 
   3   7  11       31.59       41.57     10.30 o 
   4   7  11       12.46       11.27      5.93 o 
   5   7  11      133.95       95.39     12.21 o 
   6   7  11        0.54       -3.02      9.04 o 
   7   7  11        0.05       10.80     10.62 o 
   8   7  11       30.45       37.58     11.59 o 
  -3   8  11        0.89        3.30      6.29 o 
  -2   8  11       17.54       18.11      8.37 o 
  -1   8  11      155.12      162.54     15.06 o 
   0   8  11      107.51       91.62     11.24 o 
   1   8  11        0.02       -3.59      5.07 o 
   2   8  11        6.40        0.67      3.89 o 
   3   8  11      123.86      120.02      9.32 o 
   4   8  11       39.50       62.66      8.08 o 
   5   8  11       16.82        7.43      8.45 o 
   6   8  11       15.82        8.41      9.88 o 
   7   8  11        5.03       11.85      9.94 o 
  -4   9  11        2.51      -10.76     10.76 o 
  -2   9  11        2.75       -6.87      6.97 o 
  -1   9  11       72.70       62.48     10.63 o 
   0   9  11        7.12        8.37      6.86 o 
   1   9  11       92.65       93.35      6.64 o 
   2   9  11       29.95       18.61      4.69 o 
   3   9  11      134.26      133.27      9.93 o 
   4   9  11       36.32       47.88      7.48 o 
   5   9  11       28.33       22.59      9.24 o 
   6   9  11        2.29        2.67      9.31 o 
   7   9  11        0.06      -10.48     10.48 o 
  -3  10  11       40.36       -2.18      8.80 o 
  -2  10  11       14.98       -8.40      8.40 o 
  -1  10  11        0.00        4.40      7.80 o 
   0  10  11       98.45       82.18     10.25 o 
   1  10  11        6.21        8.49      5.33 o 
   2  10  11       94.98       71.96      6.52 o 
   3  10  11        0.42       -1.03      6.01 o 
   4  10  11        7.14       -0.29      6.14 o 
   5  10  11       40.49       52.63      8.31 o 
   6  10  11        5.72       10.06     11.47 o 
  -2  11  11       24.45       16.20     10.15 o 
  -1  11  11       10.95        5.35      9.32 o 
   0  11  11       12.65       14.75      9.39 o 
   1  11  11        0.67       -1.99      5.46 o 
   2  11  11        0.03       -5.06      5.06 o 
   3  11  11       55.97       68.79      8.96 o 
   4  11  11        7.08        5.65      7.02 o 
   5  11  11       31.40       32.41      8.48 o 
   6  11  11       17.81       22.76     11.85 o 
  -1  12  11        1.28        4.25      9.31 o 
   0  12  11       33.39       36.03     11.74 o 
   1  12  11        2.73        2.75      6.43 o 
   2  12  11        0.00       -6.22      6.22 o 
   3  12  11       15.98       17.25      7.39 o 
   4  12  11        0.00        1.42      8.97 o 
  -2 -11  12        0.41        6.60     10.38 o 
  -1 -11  12       59.07       65.50     13.00 o 
   0 -11  12       10.24       -9.47     10.77 o 
   1 -11  12        2.50       -5.74     10.07 o 
   2 -11  12       92.33       83.87     16.91 o 
  -3 -10  12        3.56        7.55     10.47 o 
  -2 -10  12        0.00        3.69      8.55 o 
  -1 -10  12        4.00        5.55      9.54 o 
   0 -10  12       40.94       32.07      8.94 o 
   1 -10  12        3.98       -9.70      9.70 o 
   2 -10  12        3.30       -9.46      9.81 o 
   3 -10  12       19.17       15.26     17.70 o 
  -4  -9  12        4.51        4.33      9.94 o 
  -3  -9  12       18.18       16.00     10.25 o 
  -2  -9  12        8.59        5.84      8.66 o 
  -1  -9  12       15.38        8.92      8.71 o 
   0  -9  12       79.65       50.74     10.06 o 
   1  -9  12       34.26       25.31     10.34 o 
   2  -9  12       39.27       32.95      7.49 o 
   3  -9  12        4.26       12.51      5.84 o 
   4  -9  12        7.06        6.27      6.16 o 
  -4  -8  12       27.10       17.50     10.39 o 
  -3  -8  12       21.09       21.54      9.74 o 
  -2  -8  12       44.76       57.72     11.27 o 
  -1  -8  12       44.05       41.54      9.93 o 
   0  -8  12       50.80       62.07     10.42 o 
   1  -8  12       66.87       54.71     10.57 o 
   2  -8  12        1.94       -7.25      7.25 o 
   3  -8  12      106.01      105.39     10.06 o 
   4  -8  12       17.46       21.78      6.72 o 
   5  -8  12       12.61       61.76     11.96 o 
  -5  -7  12       14.08        7.53      9.43 o 
  -4  -7  12        4.66       10.25      9.45 o 
  -3  -7  12       26.08       31.10      9.37 o 
  -2  -7  12        7.86        1.37      8.03 o 
  -1  -7  12       58.50       60.42     10.61 o 
   0  -7  12       16.42       12.16      7.89 o 
   1  -7  12      138.62      155.66     13.62 o 
   2  -7  12       68.08       58.67      8.42 o 
   3  -7  12        3.42        7.78      5.79 o 
   4  -7  12      135.59      166.85     11.50 o 
   5  -7  12       11.98       13.49      9.09 o 
   6  -7  12       40.00       65.45     14.09 o 
  -5  -6  12        0.14       -7.98     10.15 o 
  -4  -6  12       81.91       80.26     12.08 o 
  -3  -6  12        1.38        0.29      7.99 o 
  -2  -6  12        0.47       -5.27      8.48 o 
  -1  -6  12      115.25      126.60     12.71 o 
   0  -6  12       18.33       11.34      7.69 o 
   1  -6  12      293.07      256.53     11.83 o 
   2  -6  12       13.89        8.78      4.16 o 
   3  -6  12       11.68       10.03      5.17 o 
   4  -6  12        4.15       11.72      7.86 o 
   5  -6  12      179.70      150.05     15.68 o 
   6  -6  12        2.02       -1.06     11.41 o 
  -6  -5  12        4.94        2.83      8.16 o 
  -5  -5  12        1.34       -4.08      8.57 o 
  -4  -5  12       38.09       35.19     10.69 o 
  -3  -5  12       21.98       17.72      9.02 o 
  -2  -5  12      109.44       93.73     11.45 o 
  -1  -5  12        0.25       10.90      8.13 o 
   0  -5  12       60.45       56.38      9.48 o 
   1  -5  12        1.56        0.02      5.38 o 
   2  -5  12      750.27      760.11     18.81 o 
   3  -5  12       14.74       19.56      6.09 o 
   4  -5  12       34.38       34.88      9.77 o 
   5  -5  12       33.37       20.36     11.87 o 
   6  -5  12       11.26      -11.44     11.44 o 
   7  -5  12       10.88        5.03     11.72 o 
  -6  -4  12       11.11        1.50      5.23 o 
  -5  -4  12        0.58        2.34      5.06 o 
  -4  -4  12       28.14       28.93      9.34 o 
  -3  -4  12        0.60       -3.50      7.32 o 
  -2  -4  12      187.64      199.62     15.48 o 
  -1  -4  12       98.17      103.18     11.67 o 
   0  -4  12        4.54        3.87      6.07 o 
   1  -4  12      210.00      197.40     10.41 o 
   2  -4  12       40.99       45.68      6.90 o 
   3  -4  12       63.87       62.76      7.70 o 
   4  -4  12        7.43       13.58      9.01 o 
   5  -4  12       28.82       18.47      9.28 o 
   6  -4  12       54.38       27.73     10.83 o 
   7  -4  12       45.86       32.38     13.85 o 
  -6  -3  12        2.74        4.31      5.47 o 
  -5  -3  12       16.29       15.78      5.97 o 
  -4  -3  12        3.76        4.84      5.73 o 
  -3  -3  12        0.00       -0.27      7.74 o 
  -2  -3  12       85.23       77.49     11.43 o 
  -1  -3  12       25.43       30.18      8.40 o 
   0  -3  12        0.03        1.23      5.57 o 
   1  -3  12       19.68       21.15      5.01 o 
   2  -3  12       43.83       31.52      6.00 o 
   3  -3  12        8.15        8.15      4.87 o 
   4  -3  12      130.65      133.03     14.24 o 
   5  -3  12        8.49        9.18      9.35 o 
   6  -3  12       72.52       68.73     12.62 o 
   7  -3  12       65.06       53.04     12.70 o 
  -6  -2  12       18.61       12.85      9.02 o 
  -5  -2  12        0.49       11.47     10.08 o 
  -4  -2  12      104.94       98.47     10.57 o 
  -3  -2  12        6.48        5.53      6.73 o 
  -2  -2  12      119.62      130.91     13.04 o 
  -1  -2  12        7.61        1.87      7.01 o 
   0  -2  12        0.26        0.36      7.30 o 
   1  -2  12       71.96       63.49      6.46 o 
   2  -2  12       24.47       18.71      3.87 o 
   3  -2  12        6.16        7.31      3.69 o 
   4  -2  12       56.43       66.33      7.22 o 
   5  -2  12       96.56       93.97     12.81 o 
   6  -2  12       47.07       52.49     12.44 o 
   7  -2  12       86.55       92.57     15.20 o 
   8  -2  12       24.28       31.64     12.60 o 
  -6  -1  12        0.25        5.72      7.18 o 
  -5  -1  12        0.45       -0.88      5.12 o 
  -4  -1  12       15.70       14.23      5.88 o 
  -3  -1  12      227.91      244.52     16.82 o 
  -2  -1  12        6.34       13.68      8.54 o 
  -1  -1  12      154.93      130.60     13.18 o 
   0  -1  12        0.25       -2.27      6.74 o 
   1  -1  12       18.85       11.47      3.44 o 
   2  -1  12       69.00       64.42      5.04 o 
   3  -1  12        3.51        1.40      3.60 o 
   4  -1  12      159.89      144.14      7.15 o 
   5  -1  12       16.23       13.34      8.90 o 
   6  -1  12        0.06        0.28      8.40 o 
   7  -1  12      507.89      555.17     27.79 o 
   8  -1  12       10.02       23.08     12.98 o 
  -6   0  12        1.06        2.92      7.85 o 
  -5   0  12       33.90       52.76      7.39 o 
  -4   0  12        0.01        1.02      8.02 o 
  -3   0  12       57.49       60.87     10.81 o 
  -2   0  12        4.66        3.99      6.83 o 
  -1   0  12       16.91       17.89      8.64 o 
   0   0  12      424.82      451.82     20.16 o 
   1   0  12       69.79       64.81      4.95 o 
   2   0  12       80.91       83.52      5.50 o 
   3   0  12      104.27      123.16      6.56 o 
   4   0  12        2.38        8.14      3.81 o 
   5   0  12      215.20      237.41     16.73 o 
   6   0  12        0.57        9.20      8.03 o 
   7   0  12       63.27       77.29     14.05 o 
   8   0  12      100.15      139.36     18.17 o 
  -6   1  12        2.59       -2.95      8.10 o 
  -5   1  12       21.93       23.19      9.65 o 
  -4   1  12      106.03      105.71     12.54 o 
  -3   1  12       44.30       58.80     10.32 o 
  -2   1  12       34.64       30.94      8.48 o 
  -1   1  12       43.28       40.72      8.97 o 
   0   1  12        4.28        4.04      6.14 o 
   1   1  12       63.55       66.19      5.17 o 
   2   1  12       23.41       24.85      4.14 o 
   3   1  12       59.91       70.46      5.51 o 
   4   1  12      246.24      229.59     15.56 o 
   5   1  12        1.13       -1.28      7.92 o 
   6   1  12      156.17      145.96     14.59 o 
   7   1  12       50.80       76.20     13.16 o 
   8   1  12       19.21       52.75     12.22 o 
  -6   2  12       13.54       11.48     19.54 o 
  -5   2  12        7.72       -2.52      9.07 o 
  -4   2  12        3.21        8.67      8.24 o 
  -3   2  12       22.80       18.74      8.29 o 
  -2   2  12        6.00        5.03      6.69 o 
  -1   2  12       36.06       15.91      7.95 o 
   0   2  12        0.03       -1.71      6.83 o 
   1   2  12      177.57      148.17      6.74 o 
   2   2  12       16.48       20.28      4.22 o 
   3   2  12        9.34       12.45      4.09 o 
   4   2  12        5.02        6.08      5.00 o 
   5   2  12        0.30        1.70      7.36 o 
   6   2  12       32.02       38.40     10.52 o 
   7   2  12       51.59       81.04     13.47 o 
   8   2  12       15.11       42.55     13.05 o 
  -5   3  12       21.97       13.14      5.28 o 
  -4   3  12        6.31       -6.72      6.72 o 
  -3   3  12        1.36        7.63      7.72 o 
  -2   3  12       97.88       64.44     10.18 o 
  -1   3  12        6.55        0.72      7.05 o 
   0   3  12       15.30       16.02      6.68 o 
   1   3  12        1.99       -3.50      3.50 o 
   2   3  12      684.78      747.67     14.17 o 
   3   3  12        2.87        6.75      5.18 o 
   4   3  12       91.65       95.29      7.85 o 
   5   3  12        6.38        4.85      7.69 o 
   6   3  12       92.41       83.51      8.34 o 
   7   3  12       14.50       24.91     10.18 o 
   8   3  12        0.27       14.58     11.51 o 
  -5   4  12        0.09        0.43      4.74 o 
  -4   4  12        7.01       -3.54      7.40 o 
  -3   4  12       69.45       80.67      7.91 o 
  -2   4  12       50.43       64.52      8.96 o 
  -1   4  12      106.40      127.48     13.16 o 
   0   4  12       68.22       59.98     10.35 o 
   1   4  12       11.39       12.19      9.20 o 
   2   4  12       73.87       61.57     10.16 o 
   3   4  12      653.90      639.43     16.00 o 
   4   4  12      154.82      142.29      9.29 o 
   5   4  12      206.47      236.82     16.06 o 
   6   4  12       27.75       23.82      6.46 o 
   7   4  12       12.17       37.77     19.05 o 
   8   4  12       28.16       58.32     13.80 o 
  -5   5  12       14.10       34.03      6.78 o 
  -4   5  12       17.10       14.29      7.09 o 
  -3   5  12        0.08       -6.56      6.56 o 
  -2   5  12      238.70      236.02     11.78 o 
  -1   5  12       22.26        8.10      6.24 o 
   0   5  12      141.81      165.54     14.98 o 
   1   5  12       44.04       43.55      5.98 o 
   2   5  12       84.53       73.81      6.74 o 
   3   5  12       22.51       24.89      8.61 o 
   4   5  12        0.46        8.98      8.54 o 
   5   5  12        3.95        0.76      5.26 o 
   6   5  12        9.61       11.41      5.88 o 
   7   5  12       26.08       40.15     16.52 o 
   8   5  12        3.31       28.43     10.40 o 
  -5   6  12        5.04       21.11      6.13 o 
  -4   6  12       51.29       60.71     10.33 o 
  -3   6  12        4.17       14.02      8.12 o 
  -2   6  12       22.07       27.10      6.17 o 
  -1   6  12       88.27       81.92     12.14 o 
   0   6  12       48.46       36.90      8.44 o 
   1   6  12      494.67      491.92     15.06 o 
   2   6  12       30.84       38.47      5.80 o 
   3   6  12      633.60      598.21     24.23 o 
   4   6  12      277.08      250.29     17.58 o 
   5   6  12       15.17        6.02      8.80 o 
   6   6  12        8.56        4.43      8.70 o 
   7   6  12        0.38       16.61     11.37 o 
   8   6  12        3.98       10.70     14.93 o 
  -4   7  12        1.18       13.35      6.33 o 
  -3   7  12       79.84       91.34     12.39 o 
  -2   7  12        3.43       10.72      6.89 o 
  -1   7  12      255.20      251.35     17.54 o 
   0   7  12       27.53       26.74      8.01 o 
   1   7  12       72.85       61.65      6.86 o 
   2   7  12        8.22        7.99      5.17 o 
   3   7  12      124.00      123.83     13.79 o 
   4   7  12       82.61       67.20      8.03 o 
   5   7  12       26.25       29.13      9.56 o 
   6   7  12        4.38        7.39      9.13 o 
   7   7  12       41.78       41.73     12.43 o 
  -4   8  12        0.00        2.46      8.02 o 
  -3   8  12        0.02        4.03      6.32 o 
  -2   8  12        9.32       13.64      6.80 o 
  -1   8  12       11.38       21.55      9.11 o 
   0   8  12       78.77       95.84     11.92 o 
   1   8  12       20.26       20.48      5.72 o 
   2   8  12       55.92       43.96      6.60 o 
   3   8  12       13.72       10.87      5.70 o 
   4   8  12       49.36       42.28      7.33 o 
   5   8  12       34.60       30.58      8.29 o 
   6   8  12        1.65       -1.03     10.64 o 
   7   8  12       41.13       25.66     12.32 o 
  -3   9  12       23.67       25.90     10.31 o 
  -2   9  12        1.11        1.57      8.77 o 
  -1   9  12        4.72       -1.94      8.46 o 
   0   9  12       63.16       71.55     11.95 o 
   1   9  12        0.40       -1.34      5.92 o 
   2   9  12       73.67       62.74      6.34 o 
   3   9  12       28.42       29.60      6.78 o 
   4   9  12        2.18       -1.58      6.25 o 
   5   9  12        1.42       -1.64      6.20 o 
   6   9  12        2.50       -4.10     11.02 o 
  -2  10  12       41.36       11.47      9.97 o 
  -1  10  12       13.69        9.43      7.59 o 
   0  10  12       22.21       18.69      5.58 o 
   1  10  12       12.21        4.61      5.77 o 
   2  10  12        0.28       -3.16      7.26 o 
   3  10  12       26.35       31.63      7.74 o 
   4  10  12        0.04        1.57      7.32 o 
   5  10  12       23.90       24.61      7.63 o 
   6  10  12       25.47       29.49     10.17 o 
  -1  11  12       11.35        5.06      7.98 o 
   0  11  12        4.52       -3.48      9.08 o 
   1  11  12        0.33       -5.95      5.95 o 
   2  11  12       12.49       14.55      5.32 o 
   3  11  12        1.97       -2.57      6.84 o 
   4  11  12       10.96        7.81      7.38 o 
   5  11  12        4.77       10.56      7.48 o 
   1  12  12       39.80       21.55      7.34 o 
   2  12  12        0.16      -10.80     10.80 o 
   3  12  12        0.77       -8.18      8.18 o 
  -2 -10  13        0.79       -0.40      9.62 o 
  -1 -10  13        9.78       10.34      9.85 o 
   0 -10  13        0.36      -10.19     10.19 o 
   1 -10  13       40.06       -6.95     10.84 o 
   2 -10  13       38.46       38.52     13.13 o 
  -3  -9  13        5.32        0.94      9.89 o 
  -2  -9  13        0.59       -1.29      8.64 o 
  -1  -9  13       32.84       58.17     12.39 o 
   0  -9  13        0.94       -9.67      9.67 o 
   1  -9  13       11.96       15.06     10.33 o 
   2  -9  13       64.59       61.18     12.45 o 
   3  -9  13        0.26       -4.02      9.18 o 
   4  -9  13        7.77       -1.09     12.28 o 
  -4  -8  13        1.91        0.00      9.48 o 
  -3  -8  13       54.26       53.68     12.19 o 
  -2  -8  13        6.61        4.53      9.30 o 
  -1  -8  13       23.06       18.48      9.16 o 
   0  -8  13        0.31       -8.28      8.28 o 
   1  -8  13       15.11       17.13      8.47 o 
   2  -8  13        1.09       -5.38      7.00 o 
   3  -8  13        0.56       -3.86      6.55 o 
   4  -8  13       19.74       28.04      7.36 o 
   5  -8  13       27.34       41.67     11.07 o 
  -4  -7  13        4.46        0.32     10.69 o 
  -3  -7  13        6.60        7.80      9.44 o 
  -2  -7  13       22.69       21.93      8.26 o 
  -1  -7  13       80.11       92.69     12.98 o 
   0  -7  13      186.65      165.63     15.29 o 
   1  -7  13        1.25       -0.60      7.69 o 
   2  -7  13       49.21       40.43      6.71 o 
   3  -7  13       14.04       19.26      6.80 o 
   4  -7  13       31.10       59.05     11.94 o 
   5  -7  13       92.32      124.93     15.31 o 
  -5  -6  13        2.07        2.80      8.19 o 
  -4  -6  13        1.30       -0.04      8.72 o 
  -3  -6  13        1.62       -0.53      7.70 o 
  -2  -6  13       58.11       55.14     11.18 o 
  -1  -6  13        5.27       -7.89      7.89 o 
   0  -6  13        0.76       -0.72      8.19 o 
   1  -6  13       43.69       46.86      9.57 o 
   2  -6  13        1.07       -1.07      4.59 o 
   3  -6  13       19.75       19.05      7.48 o 
   4  -6  13        1.87       10.46      8.22 o 
   5  -6  13        0.65       11.92      8.71 o 
   6  -6  13       97.52       80.23     14.80 o 
  -5  -5  13        1.07       -3.50      9.54 o 
  -4  -5  13       74.03      102.01     14.73 o 
  -3  -5  13        0.18       -3.06      9.08 o 
  -2  -5  13        0.50       -4.21      7.59 o 
  -1  -5  13      108.20       93.62     12.24 o 
   0  -5  13        6.42        9.44      7.43 o 
   1  -5  13       46.80       45.19      6.80 o 
   2  -5  13        5.83        6.91      5.42 o 
   3  -5  13        0.53       -1.14      6.78 o 
   4  -5  13        0.14       11.21      8.28 o 
   5  -5  13       41.11       43.00     11.40 o 
   6  -5  13        0.42      -11.97     11.97 o 
  -5  -4  13        6.20       -0.45      9.45 o 
  -4  -4  13       39.89       17.42      9.59 o 
  -3  -4  13       15.23       21.11      9.16 o 
  -2  -4  13       96.11      101.59     11.95 o 
  -1  -4  13       54.09       46.81      9.52 o 
   0  -4  13        0.08       -5.44      8.11 o 
   1  -4  13       57.55       46.38      6.55 o 
   2  -4  13      319.20      272.52     12.23 o 
   3  -4  13       21.55       21.37      5.54 o 
   4  -4  13        0.04       -1.08      8.18 o 
   5  -4  13        0.10       -7.77      9.01 o 
   6  -4  13       42.25       36.84     10.97 o 
   7  -4  13        5.85       -9.46     11.20 o 
  -5  -3  13        3.53        6.33      5.38 o 
  -4  -3  13        0.28        5.13      8.18 o 
  -3  -3  13      135.13      128.48     14.27 o 
  -2  -3  13      112.65      109.12     12.72 o 
  -1  -3  13      143.99      134.07     13.61 o 
   0  -3  13        0.42        1.48      7.69 o 
   1  -3  13        4.09        2.23      4.78 o 
   2  -3  13      124.75      129.70      8.84 o 
   3  -3  13      184.90      169.81     10.07 o 
   4  -3  13      117.21      135.90     14.27 o 
   5  -3  13      110.85       96.52     14.04 o 
   6  -3  13        2.12        3.53      9.55 o 
   7  -3  13      188.23      202.11     20.48 o 
  -5  -2  13        0.71        9.15     16.39 o 
  -4  -2  13       53.90       65.22      7.92 o 
  -3  -2  13       27.79       36.40     10.13 o 
  -2  -2  13        1.52        1.77      8.27 o 
  -1  -2  13       13.63        7.51      6.96 o 
   0  -2  13        7.66        4.01      7.91 o 
   1  -2  13        4.87        1.65      4.58 o 
   2  -2  13        0.61        0.08      3.46 o 
   3  -2  13      100.20      110.89     10.01 o 
   4  -2  13       42.16       33.21      6.00 o 
   5  -2  13        0.11        0.91      8.14 o 
   6  -2  13       35.32       31.58     10.76 o 
   7  -2  13       34.67       39.73     12.98 o 
  -5  -1  13       41.46       60.78     11.16 o 
  -4  -1  13       11.51       12.96      5.60 o 
  -3  -1  13        1.15        6.30      7.18 o 
  -2  -1  13      156.20      149.79     14.03 o 
  -1  -1  13       25.84       21.25      9.25 o 
   0  -1  13        4.51       -0.76      7.25 o 
   1  -1  13       93.55       89.52      7.36 o 
   2  -1  13        8.22        3.95      3.57 o 
   3  -1  13       54.70       54.54      5.94 o 
   4  -1  13       41.58       47.10      5.57 o 
   5  -1  13        2.22        6.22      7.65 o 
   6  -1  13       10.41        5.26     10.22 o 
   7  -1  13        3.08       29.46     12.08 o 
  -5   0  13       10.06        9.54      7.41 o 
  -4   0  13       46.20       38.20     10.30 o 
  -3   0  13        0.35        4.84      7.70 o 
  -2   0  13       49.93       55.37     10.52 o 
  -1   0  13      193.71      204.10     15.79 o 
   0   0  13        0.52        6.89      7.20 o 
   1   0  13      385.33      381.99     13.17 o 
   2   0  13       19.73       20.03      6.06 o 
   3   0  13        0.50        4.16      4.13 o 
   4   0  13      228.87      231.73      9.07 o 
   5   0  13        0.28       -0.89      8.41 o 
   6   0  13       49.20       37.56     11.07 o 
   7   0  13        6.68        4.61      9.35 o 
   8   0  13        0.84       12.23     12.43 o 
  -5   1  13       21.01       41.84     10.70 o 
  -4   1  13       12.02       13.60      8.82 o 
  -3   1  13       35.88       26.19      8.67 o 
  -2   1  13       15.94       10.11      7.76 o 
  -1   1  13       17.89       18.81      8.78 o 
   0   1  13        0.16        3.39      6.10 o 
   1   1  13       38.78       31.64      4.57 o 
   2   1  13      245.95      248.67      8.91 o 
   3   1  13        6.09       10.25      4.15 o 
   4   1  13       89.54      113.65      8.65 o 
   5   1  13       90.55       79.07     12.13 o 
   6   1  13       20.47       20.76      9.90 o 
   7   1  13      154.42      172.86     17.46 o 
   8   1  13        0.24       15.30      9.71 o 
  -5   2  13        0.05       -7.24      7.24 o 
  -4   2  13        7.45       -1.28      7.61 o 
  -3   2  13        0.25       10.22      7.94 o 
  -2   2  13        8.73       16.82      8.47 o 
  -1   2  13        1.88        2.26      6.59 o 
   0   2  13        7.90        2.20      6.45 o 
   1   2  13        0.90       -3.74      3.74 o 
   2   2  13      260.54      266.47      9.27 o 
   3   2  13      196.25      200.88      8.43 o 
   4   2  13       14.01       11.71      5.39 o 
   5   2  13       27.87       31.62      9.10 o 
   6   2  13        0.11        3.57      8.34 o 
   7   2  13        1.05       15.71      9.39 o 
   8   2  13       49.91       97.24     14.24 o 
  -5   3  13        0.13       -5.59      5.59 o 
  -4   3  13       74.57       93.66     11.74 o 
  -3   3  13       14.74       19.24      7.69 o 
  -2   3  13      190.89      182.13     15.42 o 
  -1   3  13        0.44       -6.25      7.70 o 
   0   3  13        6.19        1.07      7.70 o 
   1   3  13      188.31      183.93     10.31 o 
   2   3  13        0.21        6.53      4.13 o 
   3   3  13       66.78       60.07      6.73 o 
   4   3  13        9.13        8.05      5.38 o 
   5   3  13       98.35       85.90     12.06 o 
   6   3  13       37.75       40.78      7.37 o 
   7   3  13        0.74       16.71     10.04 o 
   8   3  13        0.40       34.98     10.57 o 
  -5   4  13        0.02       -5.10      5.10 o 
  -4   4  13        5.23        1.96      7.68 o 
  -3   4  13        5.78       11.06      5.51 o 
  -2   4  13       22.11       18.88      5.85 o 
  -1   4  13       71.15       87.44     11.79 o 
   0   4  13       20.77       31.39      9.07 o 
   1   4  13       35.96       32.35      6.60 o 
   2   4  13      119.52      112.00     12.98 o 
   3   4  13       83.19       96.37     11.92 o 
   4   4  13      151.89      156.06      9.64 o 
   5   4  13        2.46       -0.95      7.15 o 
   6   4  13       53.63       74.62      8.42 o 
   7   4  13        5.51       14.26     15.17 o 
  -4   5  13        7.45        2.90      8.23 o 
  -3   5  13        0.54       -4.54      6.86 o 
  -2   5  13       59.32       65.33      7.49 o 
  -1   5  13        0.36       -3.30      5.78 o 
   0   5  13       93.43       78.19      7.63 o 
   1   5  13      132.86      121.27      8.88 o 
   2   5  13        1.99       -3.25      4.47 o 
   3   5  13      226.95      243.51     16.61 o 
   4   5  13       42.35       40.79     10.94 o 
   5   5  13       18.65       11.91      9.38 o 
   6   5  13       14.28       17.29     12.58 o 
   7   5  13       66.31       83.82     33.71 o 
  -4   6  13        0.02        9.58      8.08 o 
  -3   6  13        0.01       -0.11      6.14 o 
  -2   6  13       21.23       24.34      5.67 o 
  -1   6  13       15.29       14.51      6.90 o 
   0   6  13        2.93       -1.71      7.56 o 
   1   6  13       23.91       13.77      5.20 o 
   2   6  13        0.01       -0.90      5.78 o 
   3   6  13       12.37       14.88      9.58 o 
   4   6  13      217.26      188.72     16.30 o 
   5   6  13       21.28       17.70      6.87 o 
   6   6  13        0.78       -1.03      9.48 o 
   7   6  13       24.10       24.89     10.84 o 
  -3   7  13        4.54        9.48      6.78 o 
  -2   7  13       43.06       54.39      9.56 o 
  -1   7  13        0.29        1.67      7.41 o 
   0   7  13      178.12      168.46     14.21 o 
   1   7  13       47.73       44.33      6.76 o 
   2   7  13        0.76       -5.32      6.26 o 
   3   7  13       11.02        6.22      8.28 o 
   4   7  13       31.68       35.66      7.98 o 
   5   7  13        0.40        7.48     10.23 o 
   6   7  13        4.70       -4.56      9.44 o 
   7   7  13       13.42        1.06      9.71 o 
  -3   8  13       12.02       21.02      8.12 o 
  -2   8  13       16.20       44.32     10.70 o 
  -1   8  13       28.89       38.41     10.57 o 
   0   8  13        1.06        4.38      8.28 o 
   1   8  13       54.71       58.25      9.38 o 
   2   8  13        4.78        8.24      6.95 o 
   3   8  13       63.35       58.86      8.36 o 
   4   8  13       71.55       67.14      9.13 o 
   5   8  13        9.02       13.52      7.47 o 
   6   8  13       26.80       19.67     10.75 o 
  -2   9  13       29.08       25.47      9.11 o 
  -1   9  13        0.38       -0.78      9.52 o 
   0   9  13        2.00       -8.46      8.46 o 
   1   9  13        4.28        2.11      5.90 o 
   2   9  13       45.33       54.07      6.34 o 
   3   9  13       12.63       -1.89      6.52 o 
   4   9  13       19.00       18.16      7.21 o 
   5   9  13        3.45        4.22     12.61 o 
   6   9  13        0.48       13.71     14.14 o 
  -1  10  13       14.07       12.39      8.07 o 
   0  10  13       10.90       10.21      6.08 o 
   1  10  13        8.91       -1.28      9.65 o 
   2  10  13        0.16        0.11      6.36 o 
   3  10  13        8.71        7.34      7.06 o 
   4  10  13        9.81        3.70      6.65 o 
   5  10  13       11.18        4.84      9.29 o 
   0  11  13        0.51       -9.62      9.62 o 
   1  11  13        2.31        5.96      7.46 o 
   2  11  13       11.92        3.65      6.29 o 
   3  11  13        0.00      -10.37     10.37 o 
   4  11  13        0.14       -1.15     10.81 o 
  -2  -9  14        7.13       12.21     10.70 o 
  -1  -9  14       10.91       -7.64      9.82 o 
   0  -9  14       35.33       32.55     11.59 o 
   1  -9  14       13.38       -1.09      9.89 o 
   2  -9  14       13.41        7.87      8.33 o 
   3  -9  14       18.82        5.90     27.90 o 
  -3  -8  14        0.72       -0.54      9.94 o 
  -2  -8  14        7.23        3.32     10.41 o 
  -1  -8  14       17.20       13.39      9.56 o 
   0  -8  14       13.12       18.35      9.96 o 
   1  -8  14       88.24       87.30     12.56 o 
   2  -8  14        0.11       -6.45      6.45 o 
   3  -8  14        2.10       -9.89      9.89 o 
   4  -8  14        1.25        6.94      9.06 o 
  -3  -7  14        6.57        7.22     11.46 o 
  -2  -7  14        1.27        2.01      8.23 o 
  -1  -7  14       25.99       14.39      9.84 o 
   0  -7  14       16.85        2.98      9.72 o 
   1  -7  14      214.52      214.36     17.41 o 
   2  -7  14        2.58       -4.32      6.35 o 
   3  -7  14       53.95       44.29     10.50 o 
   4  -7  14        0.79       -1.04      8.85 o 
   5  -7  14        2.13       44.90     11.80 o 
  -4  -6  14        0.58       -3.59     11.08 o 
  -3  -6  14       72.88       91.09     14.10 o 
  -2  -6  14      137.00      149.60     15.32 o 
  -1  -6  14       18.76       23.34      9.43 o 
   0  -6  14       10.24        4.49      8.74 o 
   1  -6  14        4.31       11.05      8.59 o 
   2  -6  14       50.04       38.12      7.16 o 
   3  -6  14        2.64       13.08      8.05 o 
   4  -6  14       43.36       46.53     11.77 o 
   5  -6  14        3.46       18.84      9.16 o 
  -4  -5  14        2.49        2.77     10.61 o 
  -3  -5  14      132.05      118.83     15.46 o 
  -2  -5  14       27.93       14.81      9.55 o 
  -1  -5  14        5.49        5.49      8.20 o 
   0  -5  14       13.55       14.20      9.25 o 
   1  -5  14       51.41       32.45     10.69 o 
   2  -5  14       54.81       50.14      7.44 o 
   3  -5  14        0.50       -8.30      8.30 o 
   4  -5  14       23.71       32.54     10.80 o 
   5  -5  14       34.54       56.03     11.45 o 
   6  -5  14        2.17        8.35     11.69 o 
  -4  -4  14       15.96       -2.55     10.53 o 
  -3  -4  14        1.21        3.17      9.68 o 
  -2  -4  14        8.40        9.67      8.86 o 
  -1  -4  14        9.50       12.02      9.06 o 
   0  -4  14       38.16       36.36      8.97 o 
   1  -4  14       21.41       24.84      6.11 o 
   2  -4  14        0.70        0.37      5.21 o 
   3  -4  14       23.84       22.15      5.77 o 
   4  -4  14       17.73       32.23      9.83 o 
   5  -4  14       13.29       24.41     11.07 o 
   6  -4  14       29.30       24.15     11.69 o 
  -5  -3  14        0.96        5.09      5.19 o 
  -4  -3  14       75.42       92.02      8.82 o 
  -3  -3  14       14.60       14.78      9.90 o 
  -2  -3  14       81.90       71.41     12.20 o 
  -1  -3  14       28.27       38.03     10.75 o 
   0  -3  14       28.94       22.05     10.07 o 
   1  -3  14       46.25       47.61     12.70 o 
   2  -3  14       75.36       71.38      7.72 o 
   3  -3  14        8.75        9.75      5.21 o 
   4  -3  14       36.77       41.74     10.14 o 
   5  -3  14        7.96        2.37     10.12 o 
   6  -3  14       44.07       40.33     13.02 o 
  -5  -2  14        0.24       35.76     24.78 o 
  -4  -2  14        4.04       11.70      5.83 o 
  -3  -2  14       35.58       49.68     10.91 o 
  -2  -2  14        0.01        4.82      7.94 o 
  -1  -2  14      126.20      134.71     14.07 o 
   0  -2  14        3.72        2.88      8.48 o 
   1  -2  14       20.48       21.49      6.66 o 
   2  -2  14       57.57       68.90      7.40 o 
   3  -2  14        4.02       11.03      5.58 o 
   4  -2  14       18.73       13.93      6.00 o 
   5  -2  14       93.17       86.10     12.53 o 
   6  -2  14        7.55        6.39      9.60 o 
   7  -2  14       48.08       25.04     11.36 o 
  -5  -1  14       17.70       48.04      7.62 o 
  -4  -1  14       10.47       16.64     11.11 o 
  -3  -1  14        4.87        3.25      9.11 o 
  -2  -1  14        3.14        4.92      8.88 o 
  -1  -1  14        1.76       -4.16      8.63 o 
   0  -1  14       16.19       15.43      8.51 o 
   1  -1  14        0.33       -5.18      6.25 o 
   2  -1  14        5.19        2.56      3.96 o 
   3  -1  14      112.99      128.79      7.45 o 
   4  -1  14      153.50      157.55      8.19 o 
   5  -1  14       56.15       52.69     12.81 o 
   6  -1  14        6.51        2.43     10.18 o 
   7  -1  14       29.39       18.13     11.76 o 
  -5   0  14       24.98       52.23     11.14 o 
  -4   0  14        5.23        6.88      8.69 o 
  -3   0  14       95.48      105.75     13.91 o 
  -2   0  14        8.10        4.74      8.20 o 
  -1   0  14       12.38        9.39      8.08 o 
   0   0  14        4.30        3.30      8.11 o 
   1   0  14        3.90       -1.00      4.34 o 
   2   0  14        4.22        6.60      4.88 o 
   3   0  14       45.53       50.97      7.64 o 
   4   0  14       40.38       35.43      5.73 o 
   5   0  14       11.95       13.65      6.26 o 
   6   0  14       11.51        2.23      9.20 o 
   7   0  14       14.43        1.38      8.37 o 
  -5   1  14        0.72        7.68      9.49 o 
  -4   1  14       13.98       24.85      9.62 o 
  -3   1  14       37.86       45.43     10.30 o 
  -2   1  14       88.17      104.66     13.20 o 
  -1   1  14        6.65       11.48      7.52 o 
   0   1  14       38.67       29.23      8.52 o 
   1   1  14        4.49        0.15      4.16 o 
   2   1  14       73.79       70.62      6.07 o 
   3   1  14      116.54      130.74      7.48 o 
   4   1  14       26.54       35.58      7.57 o 
   5   1  14       14.96       14.83      6.11 o 
   6   1  14        7.13       -9.14      9.14 o 
   7   1  14        1.78       14.79     10.06 o 
  -4   2  14        2.10        5.95      7.81 o 
  -3   2  14        7.32       13.49      8.02 o 
  -2   2  14       43.97       54.94     10.70 o 
  -1   2  14        4.17        6.73      7.11 o 
   0   2  14       13.35        9.69      6.51 o 
   1   2  14       90.73       97.35      7.94 o 
   2   2  14       92.32       88.60      6.33 o 
   3   2  14       23.66       28.00      5.15 o 
   4   2  14      156.14      159.54     10.16 o 
   5   2  14        5.53        3.82      5.42 o 
   6   2  14       43.49       60.54     11.58 o 
   7   2  14       19.70       45.93     11.79 o 
  -4   3  14       20.41       18.55      8.62 o 
  -3   3  14        0.03        0.39      7.22 o 
  -2   3  14       32.63       25.07      9.13 o 
  -1   3  14       43.59       46.84     10.11 o 
   0   3  14       26.56       24.18      8.63 o 
   1   3  14       13.90        0.64      7.83 o 
   2   3  14        3.23        1.90      3.82 o 
   3   3  14        6.23       22.25      9.29 o 
   4   3  14        0.96        4.22      5.70 o 
   5   3  14       25.28       23.61      6.62 o 
   6   3  14       12.48        3.77      8.79 o 
   7   3  14       41.08       57.23     13.02 o 
  -4   4  14        0.00       -8.70      8.70 o 
  -3   4  14        2.78       -2.65      5.09 o 
  -2   4  14       11.88       -0.96      5.34 o 
  -1   4  14        1.34       -8.94      8.94 o 
   0   4  14       11.98       15.87      8.66 o 
   1   4  14       69.04       57.37     11.52 o 
   2   4  14      146.57      133.81     13.36 o 
   3   4  14        4.49        4.51      8.60 o 
   4   4  14        0.05        4.75      8.09 o 
   5   4  14        8.21       14.45      6.06 o 
   6   4  14        2.72        2.46      6.09 o 
   7   4  14       45.47       62.15     16.48 o 
  -4   5  14       14.50       16.15      8.17 o 
  -3   5  14        1.56       -8.42      8.42 o 
  -2   5  14       11.27        9.36      5.28 o 
  -1   5  14       82.58       58.95      7.69 o 
   0   5  14        0.43       -5.11      8.22 o 
   1   5  14       20.25        8.60      6.15 o 
   2   5  14        4.77       -0.92      4.50 o 
   3   5  14       31.15       19.80      9.77 o 
   4   5  14        6.34       19.16      9.47 o 
   5   5  14        0.64        6.89      9.90 o 
   6   5  14        1.47        0.18      8.10 o 
   7   5  14        1.27        5.02     10.71 o 
  -3   6  14        2.77        9.98      8.42 o 
  -2   6  14       37.33       40.71      7.39 o 
  -1   6  14       99.54      105.81     12.81 o 
   0   6  14        8.30       16.44      8.38 o 
   1   6  14       50.81       40.98      8.93 o 
   2   6  14       24.52       18.50      5.64 o 
   3   6  14       16.91       15.54     10.39 o 
   4   6  14      124.46      132.05     15.32 o 
   5   6  14       44.20       63.79     17.11 o 
   6   6  14        6.66        3.96      9.46 o 
  -3   7  14        1.14       19.55      8.81 o 
  -2   7  14       20.78       17.74      9.20 o 
  -1   7  14       35.46       23.00     10.17 o 
   0   7  14      185.29      184.33     15.99 o 
   1   7  14       11.77       12.81      7.24 o 
   2   7  14        9.18        5.93      5.39 o 
   3   7  14       19.01        6.67      9.68 o 
   4   7  14       63.71       68.85      8.73 o 
   5   7  14       21.66       22.02      8.18 o 
   6   7  14        0.99        5.72     10.39 o 
  -2   8  14        4.18       11.52      7.89 o 
  -1   8  14       56.33       70.93     13.27 o 
   0   8  14       32.31       41.92     10.24 o 
   1   8  14       32.28       33.95      8.43 o 
   2   8  14        7.52        8.27      5.44 o 
   3   8  14       20.55       14.16     10.79 o 
   4   8  14       31.79       22.23      7.57 o 
   5   8  14       27.25       24.17      8.13 o 
   6   8  14       50.18       57.95     11.43 o 
  -1   9  14        1.59        3.80      6.57 o 
   0   9  14       23.49       28.74      9.96 o 
   1   9  14       21.47       28.84      8.74 o 
   2   9  14        1.96        2.15      4.89 o 
   3   9  14       18.03       22.45      7.25 o 
   4   9  14        0.31        2.83      6.94 o 
   5   9  14       39.11       48.59     14.35 o 
   0  10  14        6.37       -9.33      9.33 o 
   1  10  14       24.53       15.63      7.96 o 
   2  10  14        7.20       10.01      6.82 o 
   3  10  14        6.10        1.15     14.77 o 
   4  10  14       11.52        4.96      7.38 o 
  -1  -8  15        1.78       -8.38     10.60 o 
   0  -8  15       26.28       18.93     10.40 o 
   1  -8  15       29.54       16.82     10.90 o 
   2  -8  15       44.77       52.83     11.97 o 
  -2  -7  15       15.49       22.29     10.94 o 
  -1  -7  15        1.42       -1.10      9.40 o 
   0  -7  15        2.22        0.23      9.07 o 
   1  -7  15        0.00        4.10      9.45 o 
   2  -7  15      188.46      189.86     17.84 o 
   3  -7  15        2.20       -4.88      8.02 o 
   4  -7  15        9.55        1.24      8.64 o 
  -3  -6  15       15.43       10.39      9.95 o 
  -2  -6  15       92.88       85.38     15.08 o 
  -1  -6  15       28.94       24.36     10.22 o 
   0  -6  15       11.80       23.05     10.02 o 
   1  -6  15      235.12      253.59     19.32 o 
   2  -6  15       95.45       83.67      9.34 o 
   3  -6  15        5.84        7.80      8.47 o 
   4  -6  15        3.91       12.96      9.96 o 
  -3  -5  15        3.17        0.00      9.35 o 
  -2  -5  15        5.77        1.40     10.07 o 
  -1  -5  15       52.28       47.31     11.69 o 
   0  -5  15       24.70       20.25      9.76 o 
   1  -5  15      164.26      177.70     16.37 o 
   2  -5  15        9.26        5.56      5.95 o 
   3  -5  15       10.14        1.38      8.93 o 
   4  -5  15       41.33       44.54     12.24 o 
   5  -5  15       20.80       42.96     11.51 o 
  -4  -4  15       31.55       32.54     11.46 o 
  -3  -4  15       57.95       60.78     14.00 o 
  -2  -4  15       34.19       36.40     12.35 o 
  -1  -4  15        2.77       -8.12      9.34 o 
   0  -4  15        5.83       17.72      9.81 o 
   1  -4  15        3.69        8.86      8.87 o 
   2  -4  15      120.88      124.86     11.59 o 
   3  -4  15        6.35        4.18      4.89 o 
   4  -4  15        0.01        4.20      7.38 o 
   5  -4  15       13.62       22.83     11.68 o 
  -4  -3  15       11.44       19.39     11.58 o 
  -3  -3  15        0.47        5.27      8.96 o 
  -2  -3  15        9.37        9.47     10.13 o 
  -1  -3  15        6.57       10.50      8.95 o 
   0  -3  15        4.83        9.04      9.49 o 
   1  -3  15        2.93       -0.67      8.40 o 
   2  -3  15       49.81       58.31     11.96 o 
   3  -3  15       52.83       64.17      8.21 o 
   4  -3  15       44.78       61.87     11.97 o 
   5  -3  15        4.60        1.88      9.04 o 
   6  -3  15        0.08       -0.34      9.76 o 
  -4  -2  15        1.74        8.93     10.58 o 
  -3  -2  15        6.36       11.40     10.29 o 
  -2  -2  15       44.08       47.21     11.70 o 
  -1  -2  15        0.00       -0.36      9.62 o 
   0  -2  15       67.76       93.64     13.79 o 
   1  -2  15        4.70       -3.70     12.84 o 
   2  -2  15       88.76       99.97     11.12 o 
   3  -2  15       14.39       11.38     11.58 o 
   4  -2  15       20.59       20.03     10.68 o 
   5  -2  15        1.39       -2.33      8.20 o 
   6  -2  15        0.42       -2.22      9.98 o 
  -4  -1  15       35.23       42.94      7.58 o 
  -3  -1  15       13.38       10.18      9.01 o 
  -2  -1  15       34.72       44.41     12.25 o 
  -1  -1  15       63.22       55.09     12.59 o 
   0  -1  15        7.10        8.18      8.66 o 
   1  -1  15        5.61       -0.50     10.96 o 
   2  -1  15       23.76       17.28      4.42 o 
   3  -1  15       68.69       63.46      7.48 o 
   4  -1  15      144.69      163.68     11.13 o 
   5  -1  15        7.20        8.05      9.21 o 
   6  -1  15       46.53       41.24     12.37 o 
  -4   0  15        4.12        0.24      9.81 o 
  -3   0  15       16.00       19.81      9.70 o 
  -2   0  15       68.07       95.06     13.59 o 
  -1   0  15       10.53       34.82      9.68 o 
   0   0  15        4.82        7.72      7.35 o 
   1   0  15        0.51       -2.17      8.02 o 
   2   0  15       50.51       53.92      5.55 o 
   3   0  15        1.04        3.97      4.44 o 
   4   0  15       60.44       71.83      8.17 o 
   5   0  15       64.36       69.86      8.32 o 
   6   0  15        0.71       -6.58     11.87 o 
  -4   1  15        0.34       10.36      9.23 o 
  -3   1  15        0.10        8.36      9.84 o 
  -2   1  15      125.87      132.69     14.29 o 
  -1   1  15       14.63       22.66      9.38 o 
   0   1  15        0.23       -8.96      8.96 o 
   1   1  15        4.59        5.84      4.37 o 
   2   1  15        9.18       11.67      4.03 o 
   3   1  15       14.00       13.52      4.40 o 
   4   1  15       69.77       86.40      8.56 o 
   5   1  15       40.52       52.30      8.20 o 
   6   1  15       11.47        5.56      7.96 o 
   7   1  15        2.63       -9.21      9.78 o 
  -3   2  15      144.15      166.88     16.75 o 
  -2   2  15       58.20       75.55     12.94 o 
  -1   2  15        8.03        7.23      8.49 o 
   0   2  15       53.97       86.17     12.33 o 
   1   2  15       40.55       29.21      6.01 o 
   2   2  15       18.20       19.91      4.73 o 
   3   2  15       25.00       36.55      4.95 o 
   4   2  15        2.78       13.81      8.52 o 
   5   2  15       45.39       59.44     10.91 o 
   6   2  15        3.74        1.53      6.70 o 
   7   2  15       37.49       29.66     11.45 o 
  -3   3  15        0.29       -4.84      7.06 o 
  -2   3  15       21.91        5.38      9.55 o 
  -1   3  15       16.71       11.72      8.30 o 
   0   3  15        7.07        7.82      8.57 o 
   1   3  15       70.20       65.85     11.48 o 
   2   3  15        2.82       -2.44     12.87 o 
   3   3  15      120.61      142.74      9.68 o 
   4   3  15        0.70       16.83      8.99 o 
   5   3  15        4.35        4.74      6.14 o 
   6   3  15       11.00        7.91      9.24 o 
  -3   4  15       11.07        1.79      4.39 o 
  -2   4  15       67.68       64.91      8.46 o 
  -1   4  15        6.64       -0.96      8.94 o 
   0   4  15        0.10       -1.87      8.92 o 
   1   4  15       31.05       35.55     10.97 o 
   2   4  15        0.14       -9.46      9.46 o 
   3   4  15       13.80       19.80      9.07 o 
   4   4  15        3.06        6.56      8.45 o 
   5   4  15        1.27       -2.04      8.88 o 
   6   4  15        0.67       -5.21      5.71 o 
  -3   5  15        4.95       -9.11      9.11 o 
  -2   5  15       21.00       21.49      6.10 o 
  -1   5  15       62.80       43.06      8.35 o 
   0   5  15       72.20       81.07      9.83 o 
   1   5  15        5.11       -1.41      6.02 o 
   2   5  15       25.48       16.12      9.23 o 
   3   5  15        0.61        1.46      9.32 o 
   4   5  15       59.10       76.02     13.31 o 
   5   5  15        1.53       -0.25     10.70 o 
   6   5  15        7.40        3.17      7.03 o 
  -2   6  15        0.01       -5.62      6.14 o 
  -1   6  15      191.23      212.56     20.50 o 
   0   6  15       11.19       25.25      9.49 o 
   1   6  15       69.83       65.71     10.98 o 
   2   6  15       60.49       56.38      7.48 o 
   3   6  15        3.83       -9.69      9.69 o 
   4   6  15       12.22       12.55     10.72 o 
   5   6  15        0.23        2.12      7.13 o 
   6   6  15        2.27        4.25      7.45 o 
  -2   7  15        8.26       11.31      8.64 o 
  -1   7  15       30.55       19.77      9.49 o 
   0   7  15       20.18       23.57      9.16 o 
   1   7  15        8.69       16.94      8.36 o 
   2   7  15        3.93        3.79      5.26 o 
   3   7  15       14.61        7.59     10.00 o 
   4   7  15       12.84       17.63     11.66 o 
   5   7  15       12.72       16.98      8.59 o 
  -1   8  15        0.04       25.02      8.71 o 
   0   8  15       11.81       22.99      9.71 o 
   1   8  15        1.23       15.08      8.20 o 
   2   8  15        0.00        3.04      5.54 o 
   3   8  15       10.44       -1.59     11.05 o 
   4   8  15        3.14        8.44      7.81 o 
   5   8  15       18.97       20.03      7.53 o 
   1   9  15       41.35       64.12      9.84 o 
   2   9  15        0.46       -2.77     10.23 o 
   3   9  15        0.67       -2.15      7.46 o 
   0  -7  16        6.08        9.93     10.92 o 
   1  -7  16       30.42       45.89     13.48 o 
  -1  -6  16       25.06       19.67     11.92 o 
   0  -6  16       15.87       44.62     12.93 o 
   1  -6  16       14.71       23.89     11.30 o 
   2  -6  16       60.48       66.71     15.04 o 
   3  -6  16        8.13       -8.08      8.08 o 
  -2  -5  16        3.00       -2.16     10.81 o 
  -1  -5  16        1.90        7.16     11.39 o 
   0  -5  16       71.51       82.99     14.84 o 
   1  -5  16       12.67       26.76     10.68 o 
   2  -5  16      106.90      126.76     16.14 o 
   3  -5  16        0.94       -0.16      8.32 o 
   4  -5  16        0.54       17.04      8.60 o 
  -2  -4  16      122.89      139.12     17.48 o 
  -1  -4  16        2.81       -0.81     10.80 o 
   0  -4  16       31.16       48.10     12.94 o 
   1  -4  16       22.91       26.92     10.35 o 
   2  -4  16        4.95       10.06      6.64 o 
   3  -4  16        9.53        7.88      6.13 o 
   4  -4  16        1.99       27.71      9.60 o 
  -3  -3  16        1.75        5.87     10.61 o 
  -2  -3  16        7.66        4.42      9.87 o 
  -1  -3  16       11.89       13.33      9.89 o 
   0  -3  16        0.11        1.06      8.91 o 
   1  -3  16        0.53        2.50      9.06 o 
   2  -3  16       25.13       32.77     16.30 o 
   3  -3  16        0.38       -3.80      7.43 o 
   4  -3  16       80.13       96.41     13.27 o 
   5  -3  16        4.64       35.60     11.38 o 
  -3  -2  16        0.26        0.64     10.47 o 
  -2  -2  16       14.27        7.32      9.80 o 
  -1  -2  16       20.23       20.65     12.14 o 
   0  -2  16        0.02        4.25      9.94 o 
   1  -2  16       87.22       95.52     12.58 o 
   2  -2  16       18.93       10.11      5.75 o 
   3  -2  16       16.60        7.11      9.92 o 
   4  -2  16        0.57       15.79      6.10 o 
   5  -2  16        1.69       26.61      8.47 o 
  -3  -1  16       23.37       44.71     12.58 o 
  -2  -1  16        0.17       -3.58      9.84 o 
  -1  -1  16       39.75       48.97     13.29 o 
   0  -1  16        2.04       10.00      9.23 o 
   1  -1  16        0.09        6.81      8.08 o 
   2  -1  16      162.98      165.67     10.90 o 
   3  -1  16        4.45        0.39      5.36 o 
   4  -1  16        2.75       17.43      6.25 o 
   5  -1  16        8.59       22.23      9.34 o 
   6  -1  16        5.74       11.81      9.96 o 
  -3   0  16       13.39       29.50     12.16 o 
  -2   0  16       69.42       91.83     14.95 o 
  -1   0  16       16.43       28.67     10.79 o 
   0   0  16        0.29        8.23      9.76 o 
   1   0  16       28.95        6.41      8.22 o 
   2   0  16        0.85       -5.08      5.08 o 
   3   0  16       64.70       66.94      6.55 o 
   4   0  16        3.10       -2.66      5.81 o 
   5   0  16       17.11       40.94     10.87 o 
   6   0  16        0.10       -5.85      9.98 o 
  -3   1  16        4.65       16.33     11.26 o 
  -2   1  16       68.58       88.66     13.36 o 
  -1   1  16       47.63       45.85     10.58 o 
   0   1  16        0.92       -8.75      8.75 o 
   1   1  16       42.10       33.84      9.72 o 
   2   1  16       30.91       13.79      4.69 o 
   3   1  16        0.91        4.20      5.38 o 
   4   1  16       37.46       44.20      7.31 o 
   5   1  16        0.19        6.51      5.97 o 
   6   1  16        8.58        7.37     19.05 o 
  -3   2  16        3.66        4.89      9.24 o 
  -2   2  16       79.68       85.99     14.07 o 
  -1   2  16       32.18       15.09     10.44 o 
   0   2  16       19.41        9.76      8.31 o 
   1   2  16      101.82       93.70     13.93 o 
   2   2  16       50.07       53.15      6.00 o 
   3   2  16       22.41       30.17      7.73 o 
   4   2  16        1.49       19.07     13.34 o 
   5   2  16       10.35       15.70      6.88 o 
   6   2  16        0.18        9.69     11.34 o 
  -2   3  16       16.32        8.14     10.04 o 
  -1   3  16        2.49       -2.85     10.25 o 
   0   3  16       18.05        9.07      9.38 o 
   1   3  16        0.52        4.73      8.56 o 
   2   3  16       68.78       76.32      9.10 o 
   3   3  16       53.15       41.74     11.02 o 
   4   3  16       51.96       80.93     11.32 o 
   5   3  16        1.33       -3.29      6.39 o 
   6   3  16        0.00        1.04     18.12 o 
  -2   4  16        3.07       -4.60      5.78 o 
  -1   4  16       13.38        5.60      5.79 o 
   0   4  16       51.44       51.51     13.09 o 
   1   4  16        0.89       -4.32      8.17 o 
   2   4  16        7.65        7.49      8.84 o 
   3   4  16       10.25        1.72      9.19 o 
   4   4  16       83.19       96.38     13.38 o 
   5   4  16        2.54       10.32      9.80 o 
  -2   5  16       18.31       17.29      6.76 o 
  -1   5  16       11.96       -5.40      9.25 o 
   0   5  16       72.62       64.31      8.21 o 
   1   5  16        6.28        8.94      6.67 o 
   2   5  16       15.28        7.88      5.98 o 
   3   5  16      176.13      178.34     17.27 o 
   4   5  16       76.07       86.18     14.49 o 
   5   5  16       13.65       23.30     12.51 o 
  -1   6  16        3.02       -9.04      9.04 o 
   0   6  16       24.47       30.76     10.44 o 
   1   6  16        8.10       10.26      6.30 o 
   2   6  16       42.35       33.73      6.36 o 
   3   6  16       60.12       57.50     13.31 o 
   4   6  16       45.39       48.07     12.66 o 
   5   6  16        7.49       11.89     12.09 o 
   0   7  16        2.51        7.86      7.88 o 
   1   7  16        9.79        6.79      6.79 o 
   2   7  16        3.71        3.28      7.42 o 
   4   7  16       54.63       53.34     12.93 o 
   1   8  16        3.61       14.42      7.40 o 
   3   8  16        2.48      -12.37     12.37 o 
   0  -5  17        0.40       21.93     12.33 o 
   1  -5  17       20.57       32.79     11.65 o 
   2  -5  17       46.95       72.31     12.13 o 
  -1  -4  17       63.77       66.30     15.33 o 
   0  -4  17        3.16        3.28     12.06 o 
   1  -4  17       34.75       46.10     11.66 o 
   2  -4  17        8.19        0.42     15.09 o 
   3  -4  17       16.27       -5.28     10.36 o 
  -1  -3  17        0.28        7.18     12.00 o 
   0  -3  17       38.77       40.36     12.34 o 
   1  -3  17        4.83       18.37      9.19 o 
   2  -3  17       66.58       70.65     12.05 o 
   3  -3  17        2.41       -5.79      5.79 o 
   4  -3  17       21.57       32.68     10.89 o 
  -2  -2  17        8.57        5.96     11.42 o 
  -1  -2  17        0.06        5.05     11.67 o 
   0  -2  17       10.92       26.85     10.96 o 
   1  -2  17        0.58        2.61      8.70 o 
   2  -2  17        1.96       -6.17      6.17 o 
   3  -2  17       80.51       68.81      8.50 o 
   4  -2  17        0.00       12.49     14.77 o 
  -2  -1  17       33.49       49.75     13.46 o 
  -1  -1  17        7.28       38.73     11.45 o 
   0  -1  17        0.06       -4.24      8.15 o 
   1  -1  17        7.84       -6.56      7.32 o 
   2  -1  17        7.02       -3.38     11.54 o 
   3  -1  17        0.20       -6.05      6.05 o 
   4  -1  17        3.03        8.29      5.90 o 
  -2   0  17        5.32       28.83     12.23 o 
  -1   0  17       52.32       88.19     15.11 o 
   0   0  17        0.35        2.48      8.03 o 
   1   0  17      113.36      122.67     15.33 o 
   2   0  17       12.88        5.10     10.17 o 
   3   0  17        0.64       -0.14      6.30 o 
   4   0  17        1.25       20.73      6.47 o 
   5   0  17        0.06       28.96      8.70 o 
  -2   1  17        0.36       28.11     11.19 o 
  -1   1  17        0.97       -1.83      9.91 o 
   0   1  17        0.01       -0.04      8.06 o 
   1   1  17        2.88       -2.21      7.87 o 
   2   1  17      101.91       94.34      8.46 o 
   3   1  17        9.79       18.31      7.10 o 
   4   1  17        8.29       12.47      9.47 o 
   5   1  17       28.28       70.68     23.27 o 
  -2   2  17        2.59      -10.26     10.26 o 
  -1   2  17        3.55        1.06      8.77 o 
   0   2  17       10.16        8.99      9.86 o 
   1   2  17        2.82       -0.04      8.74 o 
   2   2  17       12.09       13.44     10.68 o 
   3   2  17       30.24       34.84      5.73 o 
   4   2  17        3.42       21.75     18.47 o 
   5   2  17       25.20       45.71      9.75 o 
  -1   3  17        5.75       -8.35     11.20 o 
   0   3  17       13.02        4.19     10.05 o 
   1   3  17       11.67        9.66      9.90 o 
   2   3  17        2.00       16.16     11.05 o 
   3   3  17        1.31      -10.73     10.73 o 
   4   3  17       63.41       63.75     13.69 o 
   5   3  17        0.38        6.23      9.27 o 
  -1   4  17       51.24       53.22      8.17 o 
   0   4  17        3.16        2.33      9.59 o 
   1   4  17       13.75       10.13     11.14 o 
   3   4  17       79.46       74.49     14.04 o 
   4   4  17      136.97      162.07     17.07 o 
   0   5  17       49.03       62.78      9.33 o 
   1   5  17       21.09        1.32      6.85 o 
   2   5  17       24.07       33.87      9.63 o 
   3   5  17        4.85        1.52     11.46 o 
   4   5  17       39.86       30.92     12.93 o 
   1   6  17        2.62        2.81      6.86 o 
   2   6  17        9.41       -6.36      6.36 o 
   3   6  17        5.06       -9.39     10.38 o 
   1  -2  18        2.15       13.05     11.01 o 
   2  -2  18       87.93       93.08      9.30 o 
   0  -1  18        1.24        8.20      9.30 o 
   1  -1  18        2.88       -9.59      9.59 o 
   2  -1  18        6.66        3.12      9.97 o 
   3  -1  18       30.17       10.46     11.77 o 
   0   0  18       35.65       30.43     11.55 o 
   1   0  18        1.26       -9.15      9.74 o 
   2   0  18       61.56       56.77      7.76 o 
   3   0  18       18.19       17.82      5.63 o 
   0   1  18        0.04       -1.21     10.78 o 
   1   1  18       20.18       18.29     10.73 o 
   2   1  18        0.63       -3.32      9.26 o 
   3   1  18       28.15       21.60      5.89 o 
   0   2  18        4.25      -11.97     11.97 o 
   1   2  18        0.64        2.36      9.70 o 
   2   2  18       12.51       -0.61      9.31 o 
   3   2  18        0.04      -10.31     12.84 o 
   1   3  18        4.93       -3.09      9.75 o 
   2   3  18        2.93       20.64     10.95 o 
   3   3  18        0.46      -10.41     10.41 o 
                                                 
